# Supplementary material for: Anti–coronavirus disease 2019 (COVID‐19) targets and mechanisms of puerarin
Source: J Cell Mol Med. 2020 Nov 26;25(2):677–85. doi: 10.1111/jcmm.16117 (PMC7753316; doi:10.1111/jcmm.16117)
Supplement: Supplementary file 1 — Table S1 [file JCMM-25-677-s001.csv]

Top 14 in network string_interactions.tsv ranked by Degree method
Rank	Name	Score
1	EGFR	15.0
2	TNF	14.0
2	TP53	14.0
4	CASP3	12.0
5	RELA	11.0
6	FOS	10.0
7	CASP8	8.0
7	PTGS2	8.0
7	IL2	8.0
10	PRKCB	7.0
10	BCL2	7.0
10	PRKCA	7.0
10	NOS3	7.0
10	PPARG	7.0
