# Supplementary material for: Anti–coronavirus disease 2019 (COVID‐19) targets and mechanisms of puerarin
Source: J Cell Mol Med. 2020 Nov 26;25(2):677–85. doi: 10.1111/jcmm.16117 (PMC7753316; doi:10.1111/jcmm.16117)
Supplement: Supplementary file 2 — Table S2 [file JCMM-25-677-s002.xlsx]

## Sheet: GO
ONTOLOGY	ID	Description	GeneRatio	BgRatio	pvalue	p.adjust	qvalue	geneID	Count
BP	GO:0006979	response to oxidative stress	9/14	451/18670	4.65513e-12	9.4918e-09	2.70977e-09	EGFR/TNF/TP53/CASP3/RELA/FOS/PTGS2/BCL2/NOS3	9
BP	GO:0032496	response to lipopolysaccharide	8/14	330/18670	2.39758e-11	2.21866e-08	6.33394e-09	TNF/CASP3/RELA/FOS/CASP8/PTGS2/PRKCA/NOS3	8
BP	GO:0002237	response to molecule of bacterial origin	8/14	343/18670	3.26433e-11	2.21866e-08	6.33394e-09	TNF/CASP3/RELA/FOS/CASP8/PTGS2/PRKCA/NOS3	8
BP	GO:0048545	response to steroid hormone	8/14	385/18670	8.19881e-11	4.17934e-08	1.19314e-08	EGFR/TNF/CASP3/RELA/FOS/PTGS2/BCL2/PPARG	8
BP	GO:0097191	extrinsic apoptotic signaling pathway	7/14	224/18670	1.04129e-10	4.24637e-08	1.21228e-08	TNF/CASP3/RELA/CASP8/IL2/BCL2/NOS3	7
BP	GO:0000302	response to reactive oxygen species	7/14	232/18670	1.33208e-10	4.52685e-08	1.29235e-08	EGFR/TNF/CASP3/RELA/FOS/BCL2/NOS3	7
BP	GO:0009411	response to UV	6/14	141/18670	4.76363e-10	1.38758e-07	3.96133e-08	EGFR/TP53/CASP3/RELA/PTGS2/BCL2	6
BP	GO:0051384	response to glucocorticoid	6/14	146/18670	5.8825e-10	1.4993e-07	4.28029e-08	EGFR/TNF/CASP3/FOS/PTGS2/BCL2	6
BP	GO:0034599	cellular response to oxidative stress	7/14	302/18670	8.42051e-10	1.90771e-07	5.44625e-08	EGFR/TNF/TP53/RELA/FOS/BCL2/NOS3	7
BP	GO:0031960	response to corticosteroid	6/14	162/18670	1.10276e-09	2.04767e-07	5.8458e-08	EGFR/TNF/CASP3/FOS/PTGS2/BCL2	6
BP	GO:0009416	response to light stimulus	7/14	314/18670	1.10468e-09	2.04767e-07	5.8458e-08	EGFR/TP53/CASP3/RELA/FOS/PTGS2/BCL2	7
BP	GO:0071496	cellular response to external stimulus	7/14	339/18670	1.88228e-09	3.1983e-07	9.1307e-08	EGFR/TP53/FOS/CASP8/PTGS2/BCL2/PPARG	7
BP	GO:0006970	response to osmotic stress	5/14	83/18670	2.98151e-09	4.67639e-07	1.33504e-07	EGFR/TNF/TP53/CASP3/PTGS2	5
BP	GO:0009612	response to mechanical stimulus	6/14	210/18670	5.25258e-09	7.62826e-07	2.17776e-07	EGFR/RELA/FOS/CASP8/PTGS2/PPARG	6
BP	GO:1901216	positive regulation of neuron death	5/14	94/18670	5.61177e-09	7.62826e-07	2.17776e-07	TNF/TP53/CASP3/FOS/CASP8	5
BP	GO:2001233	regulation of apoptotic signaling pathway	7/14	406/18670	6.57294e-09	8.37639e-07	2.39134e-07	TNF/TP53/RELA/CASP8/PTGS2/BCL2/NOS3	7
BP	GO:0030099	myeloid cell differentiation	7/14	416/18670	7.77725e-09	9.32813e-07	2.66305e-07	TNF/CASP3/FOS/CASP8/PRKCB/PRKCA/PPARG	7
BP	GO:2001234	negative regulation of apoptotic signaling pathway	6/14	230/18670	9.05625e-09	1.0049e-06	2.86884e-07	TNF/RELA/CASP8/PTGS2/BCL2/NOS3	6
BP	GO:2001237	negative regulation of extrinsic apoptotic signaling pathway	5/14	104/18670	9.36393e-09	1.0049e-06	2.86884e-07	TNF/RELA/CASP8/BCL2/NOS3	5
BP	GO:0048608	reproductive structure development	7/14	431/18670	9.93363e-09	1.01183e-06	2.88862e-07	EGFR/CASP3/CASP8/PTGS2/BCL2/NOS3/PPARG	7
BP	GO:0061458	reproductive system development	7/14	434/18670	1.0421e-08	1.01183e-06	2.88862e-07	EGFR/CASP3/CASP8/PTGS2/BCL2/NOS3/PPARG	7
BP	GO:0009314	response to radiation	7/14	448/18670	1.29735e-08	1.15679e-06	3.30247e-07	EGFR/TP53/CASP3/RELA/FOS/PTGS2/BCL2	7
BP	GO:0042303	molting cycle	5/14	112/18670	1.3616e-08	1.15679e-06	3.30247e-07	EGFR/TNF/RELA/PTGS2/BCL2	5
BP	GO:0042633	hair cycle	5/14	112/18670	1.3616e-08	1.15679e-06	3.30247e-07	EGFR/TNF/RELA/PTGS2/BCL2	5
BP	GO:1904951	positive regulation of establishment of protein localization	7/14	456/18670	1.46576e-08	1.19547e-06	3.4129e-07	EGFR/TNF/TP53/CASP8/PTGS2/IL2/BCL2	7
BP	GO:1905477	positive regulation of protein localization to membrane	5/14	122/18670	2.09541e-08	1.64328e-06	4.69133e-07	EGFR/TNF/TP53/CASP8/BCL2	5
BP	GO:0072593	reactive oxygen species metabolic process	6/14	284/18670	3.18605e-08	2.40606e-06	6.86896e-07	EGFR/TNF/TP53/PTGS2/BCL2/NOS3	6
BP	GO:0061614	pri-miRNA transcription by RNA polymerase II	4/14	47/18670	3.46344e-08	2.52212e-06	7.2003e-07	TP53/RELA/FOS/PPARG	4
BP	GO:0035094	response to nicotine	4/14	49/18670	4.11061e-08	2.79385e-06	7.97603e-07	TNF/CASP3/RELA/BCL2	4
BP	GO:0051205	protein insertion into membrane	4/14	49/18670	4.11061e-08	2.79385e-06	7.97603e-07	EGFR/TP53/CASP8/BCL2	4
BP	GO:0018105	peptidyl-serine phosphorylation	6/14	299/18670	4.32628e-08	2.84558e-06	8.12371e-07	EGFR/TNF/PTGS2/PRKCB/BCL2/PRKCA	6
BP	GO:1902107	positive regulation of leukocyte differentiation	5/14	144/18670	4.81937e-08	3.07084e-06	8.76681e-07	TNF/FOS/CASP8/IL2/PRKCA	5
BP	GO:0042113	B cell activation	6/14	310/18670	5.36123e-08	3.31259e-06	9.45696e-07	TP53/CASP3/CASP8/IL2/PRKCB/BCL2	6
BP	GO:1901214	regulation of neuron death	6/14	313/18670	5.67648e-08	3.40422e-06	9.71856e-07	TNF/TP53/CASP3/FOS/CASP8/BCL2	6
BP	GO:0002763	positive regulation of myeloid leukocyte differentiation	4/14	54/18670	6.12244e-08	3.56676e-06	1.01826e-06	TNF/FOS/CASP8/PRKCA	4
BP	GO:0018209	peptidyl-serine modification	6/14	322/18670	6.71557e-08	3.73873e-06	1.06735e-06	EGFR/TNF/PTGS2/PRKCB/BCL2/PRKCA	6
BP	GO:1903829	positive regulation of cellular protein localization	6/14	324/18670	6.9666e-08	3.73873e-06	1.06735e-06	EGFR/TNF/TP53/CASP8/PTGS2/BCL2	6
BP	GO:2001236	regulation of extrinsic apoptotic signaling pathway	5/14	155/18670	6.96772e-08	3.73873e-06	1.06735e-06	TNF/RELA/CASP8/BCL2/NOS3	5
BP	GO:0046677	response to antibiotic	6/14	327/18670	7.35765e-08	3.84673e-06	1.09819e-06	TP53/CASP3/RELA/CASP8/IL2/BCL2	6
BP	GO:0001101	response to acid chemical	6/14	343/18670	9.76271e-08	4.97654e-06	1.42073e-06	EGFR/TNF/CASP3/RELA/PTGS2/PPARG	6
BP	GO:0034614	cellular response to reactive oxygen species	5/14	168/18670	1.04209e-07	5.16317e-06	1.47401e-06	EGFR/TNF/RELA/FOS/NOS3	5
BP	GO:0070997	neuron death	6/14	348/18670	1.06353e-07	5.16317e-06	1.47401e-06	TNF/TP53/CASP3/FOS/CASP8/BCL2	6
BP	GO:0010038	response to metal ion	6/14	364/18670	1.38715e-07	6.57768e-06	1.87783e-06	EGFR/CASP3/FOS/CASP8/PTGS2/BCL2	6
BP	GO:0048771	tissue remodeling	5/14	179/18670	1.42992e-07	6.62637e-06	1.89173e-06	EGFR/TP53/IL2/PRKCA/NOS3	5
BP	GO:0034349	glial cell apoptotic process	3/14	15/18670	1.51914e-07	6.88338e-06	1.96511e-06	TP53/CASP3/PRKCA	3
BP	GO:1903708	positive regulation of hemopoiesis	5/14	185/18670	1.6852e-07	7.46982e-06	2.13253e-06	TNF/FOS/CASP8/IL2/PRKCA	5
BP	GO:1905475	regulation of protein localization to membrane	5/14	187/18670	1.77789e-07	7.713e-06	2.20195e-06	EGFR/TNF/TP53/CASP8/BCL2	5
BP	GO:0038034	signal transduction in absence of ligand	4/14	72/18670	1.97635e-07	8.22402e-06	2.34784e-06	TNF/CASP3/IL2/BCL2	4
BP	GO:0097192	extrinsic apoptotic signaling pathway in absence of ligand	4/14	72/18670	1.97635e-07	8.22402e-06	2.34784e-06	TNF/CASP3/IL2/BCL2	4
BP	GO:2000377	regulation of reactive oxygen species metabolic process	5/14	195/18670	2.18994e-07	8.93057e-06	2.54955e-06	EGFR/TNF/TP53/PTGS2/BCL2	5
BP	GO:0002573	myeloid leukocyte differentiation	5/14	204/18670	2.74048e-07	1.09565e-05	3.12793e-06	TNF/FOS/CASP8/PRKCA/PPARG	5
BP	GO:0001942	hair follicle development	4/14	86/18670	4.05498e-07	1.56002e-05	4.45363e-06	EGFR/TNF/RELA/BCL2	4
BP	GO:0008625	extrinsic apoptotic signaling pathway via death domain receptors	4/14	86/18670	4.05498e-07	1.56002e-05	4.45363e-06	TNF/CASP8/BCL2/NOS3	4
BP	GO:0022404	molting cycle process	4/14	88/18670	4.44897e-07	1.59148e-05	4.54346e-06	EGFR/TNF/RELA/BCL2	4
BP	GO:0022405	hair cycle process	4/14	88/18670	4.44897e-07	1.59148e-05	4.54346e-06	EGFR/TNF/RELA/BCL2	4
BP	GO:0034103	regulation of tissue remodeling	4/14	88/18670	4.44897e-07	1.59148e-05	4.54346e-06	EGFR/TP53/IL2/PRKCA	4
BP	GO:0098773	skin epidermis development	4/14	88/18670	4.44897e-07	1.59148e-05	4.54346e-06	EGFR/TNF/RELA/BCL2	4
BP	GO:0045639	positive regulation of myeloid cell differentiation	4/14	91/18670	5.09257e-07	1.7903e-05	5.11106e-06	TNF/FOS/CASP8/PRKCA	4
BP	GO:0033273	response to vitamin	4/14	93/18670	5.55856e-07	1.91779e-05	5.47502e-06	EGFR/RELA/PTGS2/PPARG	4
BP	GO:0071216	cellular response to biotic stimulus	5/14	236/18670	5.64333e-07	1.91779e-05	5.47502e-06	TNF/TP53/RELA/PRKCA/NOS3	5
BP	GO:0009266	response to temperature stimulus	5/14	243/18670	6.52096e-07	2.17971e-05	6.22276e-06	FOS/CASP8/PTGS2/NOS3/PPARG	5
BP	GO:1903706	regulation of hemopoiesis	6/14	475/18670	6.63579e-07	2.18232e-05	6.2302e-06	TNF/FOS/CASP8/IL2/PRKCB/PRKCA	6
BP	GO:0048871	multicellular organismal homeostasis	6/14	485/18670	7.49618e-07	2.38824e-05	6.81808e-06	EGFR/TNF/PTGS2/BCL2/PRKCA/NOS3	6
BP	GO:0050727	regulation of inflammatory response	6/14	485/18670	7.49618e-07	2.38824e-05	6.81808e-06	EGFR/TNF/RELA/PTGS2/IL2/PPARG	6
BP	GO:0045637	regulation of myeloid cell differentiation	5/14	251/18670	7.65275e-07	2.40061e-05	6.8534e-06	TNF/FOS/CASP8/PRKCB/PRKCA	5
BP	GO:2000379	positive regulation of reactive oxygen species metabolic process	4/14	102/18670	8.05906e-07	2.48976e-05	7.10791e-06	EGFR/TNF/TP53/PTGS2	4
BP	GO:1900739	regulation of protein insertion into mitochondrial membrane involved in apoptotic signaling pathway	3/14	26/18670	8.63866e-07	2.59033e-05	7.39502e-06	TP53/CASP8/BCL2	3
BP	GO:1900740	positive regulation of protein insertion into mitochondrial membrane involved in apoptotic signaling pathway	3/14	26/18670	8.63866e-07	2.59033e-05	7.39502e-06	TP53/CASP8/BCL2	3
BP	GO:0031667	response to nutrient levels	6/14	499/18670	8.8531e-07	2.61616e-05	7.46875e-06	EGFR/TP53/RELA/PTGS2/BCL2/PPARG	6
BP	GO:0033138	positive regulation of peptidyl-serine phosphorylation	4/14	105/18670	9.05374e-07	2.63722e-05	7.5289e-06	EGFR/TNF/PTGS2/BCL2	4
BP	GO:0031668	cellular response to extracellular stimulus	5/14	268/18670	1.0574e-06	3.03668e-05	8.66929e-06	TP53/FOS/PTGS2/BCL2/PPARG	5
BP	GO:1902105	regulation of leukocyte differentiation	5/14	272/18670	1.13749e-06	3.2213e-05	9.19636e-06	TNF/FOS/CASP8/IL2/PRKCA	5
BP	GO:0043200	response to amino acid	4/14	113/18670	1.21531e-06	3.39454e-05	9.69092e-06	EGFR/TNF/CASP3/RELA	4
BP	GO:0001844	protein insertion into mitochondrial membrane involved in apoptotic signaling pathway	3/14	30/18670	1.34658e-06	3.71036e-05	1.05926e-05	TP53/CASP8/BCL2	3
BP	GO:0002761	regulation of myeloid leukocyte differentiation	4/14	117/18670	1.39693e-06	3.79778e-05	1.08421e-05	TNF/FOS/CASP8/PRKCA	4
BP	GO:1902895	positive regulation of pri-miRNA transcription by RNA polymerase II	3/14	31/18670	1.49019e-06	3.99803e-05	1.14138e-05	TP53/RELA/FOS	3
BP	GO:0097193	intrinsic apoptotic signaling pathway	5/14	289/18670	1.53301e-06	4.0595e-05	1.15893e-05	TNF/TP53/CASP3/PTGS2/BCL2	5
BP	GO:0048511	rhythmic process	5/14	295/18670	1.69597e-06	4.43344e-05	1.26568e-05	EGFR/TP53/CASP3/NOS3/PPARG	5
BP	GO:0050890	cognition	5/14	296/18670	1.72441e-06	4.45072e-05	1.27062e-05	EGFR/TNF/CASP3/FOS/PTGS2	5
BP	GO:0051204	protein insertion into mitochondrial membrane	3/14	33/18670	1.80719e-06	4.60607e-05	1.31497e-05	TP53/CASP8/BCL2	3
BP	GO:0009895	negative regulation of catabolic process	5/14	308/18670	2.09603e-06	5.27629e-05	1.50631e-05	EGFR/TNF/TP53/RELA/BCL2	5
BP	GO:1901030	positive regulation of mitochondrial outer membrane permeabilization involved in apoptotic signaling pathway	3/14	35/18670	2.16598e-06	5.38589e-05	1.5376e-05	TP53/CASP8/BCL2	3
BP	GO:0034612	response to tumor necrosis factor	5/14	312/18670	2.23302e-06	5.4857e-05	1.56609e-05	TNF/CASP3/RELA/CASP8/PTGS2	5
BP	GO:0032355	response to estradiol	4/14	134/18670	2.40189e-06	5.83031e-05	1.66447e-05	EGFR/CASP3/CASP8/PTGS2	4
BP	GO:0007568	aging	5/14	321/18670	2.56715e-06	6.09117e-05	1.73894e-05	TP53/RELA/FOS/PTGS2/BCL2	5
BP	GO:0043029	T cell homeostasis	3/14	37/18670	2.5691e-06	6.09117e-05	1.73894e-05	CASP3/IL2/BCL2	3
BP	GO:0032103	positive regulation of response to external stimulus	5/14	323/18670	2.64649e-06	6.20253e-05	1.77073e-05	EGFR/TNF/PTGS2/IL2/PRKCA	5
BP	GO:0033135	regulation of peptidyl-serine phosphorylation	4/14	139/18670	2.77953e-06	6.4403e-05	1.83861e-05	EGFR/TNF/PTGS2/BCL2	4
BP	GO:0071214	cellular response to abiotic stimulus	5/14	331/18670	2.98342e-06	6.7591e-05	1.92963e-05	EGFR/TP53/CASP3/CASP8/PTGS2	5
BP	GO:0104004	cellular response to environmental stimulus	5/14	331/18670	2.98342e-06	6.7591e-05	1.92963e-05	EGFR/TP53/CASP3/CASP8/PTGS2	5
BP	GO:1902893	regulation of pri-miRNA transcription by RNA polymerase II	3/14	41/18670	3.51844e-06	7.88361e-05	2.25066e-05	TP53/RELA/FOS	3
BP	GO:0014074	response to purine-containing compound	4/14	149/18670	3.66495e-06	8.12264e-05	2.3189e-05	RELA/FOS/PTGS2/PPARG	4
BP	GO:0001890	placenta development	4/14	152/18670	3.96722e-06	8.69803e-05	2.48316e-05	EGFR/CASP8/PTGS2/PPARG	4
BP	GO:0050729	positive regulation of inflammatory response	4/14	153/18670	4.07197e-06	8.73974e-05	2.49507e-05	EGFR/TNF/PTGS2/IL2	4
BP	GO:0062013	positive regulation of small molecule metabolic process	4/14	153/18670	4.07197e-06	8.73974e-05	2.49507e-05	TNF/PTGS2/NOS3/PPARG	4
BP	GO:0034105	positive regulation of tissue remodeling	3/14	44/18670	4.36551e-06	9.05924e-05	2.58628e-05	EGFR/IL2/PRKCA	3
BP	GO:0070266	necroptotic process	3/14	44/18670	4.36551e-06	9.05924e-05	2.58628e-05	TNF/TP53/CASP8	3
BP	GO:1901028	regulation of mitochondrial outer membrane permeabilization involved in apoptotic signaling pathway	3/14	44/18670	4.36551e-06	9.05924e-05	2.58628e-05	TP53/CASP8/BCL2	3
BP	GO:0043535	regulation of blood vessel endothelial cell migration	4/14	156/18670	4.39855e-06	9.05924e-05	2.58628e-05	PTGS2/PRKCA/NOS3/PPARG	4
BP	GO:0035690	cellular response to drug	5/14	369/18670	5.07408e-06	0.000103461	2.95365e-05	EGFR/TNF/TP53/RELA/PTGS2	5
BP	GO:0048660	regulation of smooth muscle cell proliferation	4/14	169/18670	6.0427e-06	0.000120437	3.43829e-05	EGFR/TNF/PTGS2/PPARG	4
BP	GO:0097300	programmed necrotic cell death	3/14	49/18670	6.05954e-06	0.000120437	3.43829e-05	TNF/TP53/CASP8	3
BP	GO:0045765	regulation of angiogenesis	5/14	383/18670	6.08385e-06	0.000120437	3.43829e-05	PTGS2/PRKCB/PRKCA/NOS3/PPARG	5
BP	GO:0048659	smooth muscle cell proliferation	4/14	171/18670	6.33108e-06	0.000124126	3.54361e-05	EGFR/TNF/PTGS2/PPARG	4
BP	GO:0009409	response to cold	3/14	50/18670	6.44347e-06	0.000125126	3.57217e-05	FOS/CASP8/PPARG	3
BP	GO:0050999	regulation of nitric-oxide synthase activity	3/14	51/18670	6.84316e-06	0.000131634	3.75796e-05	EGFR/TNF/NOS3	3
BP	GO:0070482	response to oxygen levels	5/14	394/18670	6.98295e-06	0.000133068	3.79889e-05	TP53/CASP3/PTGS2/BCL2/PPARG	5
BP	GO:0043534	blood vessel endothelial cell migration	4/14	180/18670	7.75662e-06	0.000145791	4.16211e-05	PTGS2/PRKCA/NOS3/PPARG	4
BP	GO:0022407	regulation of cell-cell adhesion	5/14	403/18670	7.79362e-06	0.000145791	4.16211e-05	TNF/CASP3/RELA/IL2/PRKCA	5
BP	GO:0097345	mitochondrial outer membrane permeabilization	3/14	54/18670	8.13986e-06	0.000150883	4.3075e-05	TP53/CASP8/BCL2	3
BP	GO:0043123	positive regulation of I-kappaB kinase/NF-kappaB signaling	4/14	183/18670	8.28068e-06	0.000152111	4.34255e-05	TNF/RELA/CASP8/PRKCB	4
BP	GO:0001558	regulation of cell growth	5/14	416/18670	9.09325e-06	0.000165546	4.72609e-05	EGFR/TP53/IL2/BCL2/PPARG	5
BP	GO:0051222	positive regulation of protein transport	5/14	418/18670	9.30743e-06	0.000167946	4.79461e-05	EGFR/TNF/TP53/PTGS2/IL2	5
BP	GO:0043588	skin development	5/14	419/18670	9.416e-06	0.000168414	4.80799e-05	EGFR/TNF/CASP3/RELA/BCL2	5
BP	GO:0043525	positive regulation of neuron apoptotic process	3/14	57/18670	9.58944e-06	0.000170025	4.85397e-05	TNF/TP53/CASP3	3
BP	GO:1901342	regulation of vasculature development	5/14	422/18670	9.74769e-06	0.000171341	4.89154e-05	PTGS2/PRKCB/PRKCA/NOS3/PPARG	5
BP	GO:0031663	lipopolysaccharide-mediated signaling pathway	3/14	58/18670	1.0108e-05	0.000174663	4.98639e-05	TNF/PRKCA/NOS3	3
BP	GO:1903749	positive regulation of establishment of protein localization to mitochondrion	3/14	58/18670	1.0108e-05	0.000174663	4.98639e-05	TP53/CASP8/BCL2	3
BP	GO:1901654	response to ketone	4/14	193/18670	1.0218e-05	0.00017508	4.99829e-05	EGFR/RELA/FOS/PPARG	4
BP	GO:0051090	regulation of DNA-binding transcription factor activity	5/14	432/18670	1.09201e-05	0.000185551	5.29722e-05	TNF/RELA/FOS/PRKCB/PPARG	5
BP	GO:1902110	positive regulation of mitochondrial membrane permeability involved in apoptotic process	3/14	60/18670	1.12001e-05	0.000188736	5.38814e-05	TP53/CASP8/BCL2	3
BP	GO:0030888	regulation of B cell proliferation	3/14	61/18670	1.17742e-05	0.000196784	5.6179e-05	CASP3/IL2/BCL2	3
BP	GO:0002260	lymphocyte homeostasis	3/14	62/18670	1.23674e-05	0.000201738	5.75932e-05	CASP3/IL2/BCL2	3
BP	GO:0070265	necrotic cell death	3/14	62/18670	1.23674e-05	0.000201738	5.75932e-05	TNF/TP53/CASP8	3
BP	GO:1902686	mitochondrial outer membrane permeabilization involved in programmed cell death	3/14	62/18670	1.23674e-05	0.000201738	5.75932e-05	TP53/CASP8/BCL2	3
BP	GO:0045766	positive regulation of angiogenesis	4/14	204/18670	1.27156e-05	0.000205771	5.87446e-05	PTGS2/PRKCB/PRKCA/NOS3	4
BP	GO:0071222	cellular response to lipopolysaccharide	4/14	205/18670	1.29631e-05	0.000208123	5.94162e-05	TNF/RELA/PRKCA/NOS3	4
BP	GO:0032768	regulation of monooxygenase activity	3/14	64/18670	1.36124e-05	0.00021516	6.14252e-05	EGFR/TNF/NOS3	3
BP	GO:0035794	positive regulation of mitochondrial membrane permeability	3/14	64/18670	1.36124e-05	0.00021516	6.14252e-05	TP53/CASP8/BCL2	3
BP	GO:0043523	regulation of neuron apoptotic process	4/14	210/18670	1.42541e-05	0.00022357	6.3826e-05	TNF/TP53/CASP3/BCL2	4
BP	GO:0062012	regulation of small molecule metabolic process	5/14	459/18670	1.46448e-05	0.00022561	6.44085e-05	TNF/TP53/PTGS2/NOS3/PPARG	5
BP	GO:0071219	cellular response to molecule of bacterial origin	4/14	212/18670	1.47962e-05	0.00022561	6.44085e-05	TNF/RELA/PRKCA/NOS3	4
BP	GO:0051926	negative regulation of calcium ion transport	3/14	66/18670	1.49374e-05	0.00022561	6.44085e-05	PTGS2/BCL2/NOS3	3
BP	GO:1902108	regulation of mitochondrial membrane permeability involved in apoptotic process	3/14	66/18670	1.49374e-05	0.00022561	6.44085e-05	TP53/CASP8/BCL2	3
BP	GO:1905710	positive regulation of membrane permeability	3/14	66/18670	1.49374e-05	0.00022561	6.44085e-05	TP53/CASP8/BCL2	3
BP	GO:0001819	positive regulation of cytokine production	5/14	464/18670	1.54321e-05	0.000228015	6.50951e-05	TNF/RELA/CASP8/PTGS2/IL2	5
BP	GO:0008544	epidermis development	5/14	464/18670	1.54321e-05	0.000228015	6.50951e-05	EGFR/TNF/CASP3/RELA/BCL2	5
BP	GO:0042110	T cell activation	5/14	464/18670	1.54321e-05	0.000228015	6.50951e-05	TP53/CASP3/CASP8/IL2/BCL2	5
BP	GO:0043281	regulation of cysteine-type endopeptidase activity involved in apoptotic process	4/14	215/18670	1.56377e-05	0.00022939	6.54875e-05	TNF/CASP8/PTGS2/PPARG	4
BP	GO:0010001	glial cell differentiation	4/14	218/18670	1.65139e-05	0.000240514	6.86632e-05	EGFR/TNF/RELA/PPARG	4
BP	GO:0007584	response to nutrient	4/14	219/18670	1.68139e-05	0.000243146	6.94147e-05	EGFR/RELA/PTGS2/PPARG	4
BP	GO:0042698	ovulation cycle	3/14	69/18670	1.70803e-05	0.000243912	6.96335e-05	EGFR/CASP3/NOS3	3
BP	GO:0050769	positive regulation of neurogenesis	5/14	474/18670	1.71062e-05	0.000243912	6.96335e-05	TNF/RELA/IL2/BCL2/PPARG	5
BP	GO:0051966	regulation of synaptic transmission, glutamatergic	3/14	70/18670	1.78372e-05	0.000252569	7.21049e-05	EGFR/TNF/PTGS2	3
BP	GO:0016049	cell growth	5/14	484/18670	1.89193e-05	0.000266044	7.59518e-05	EGFR/TP53/IL2/BCL2/PPARG	5
BP	GO:0001894	tissue homeostasis	4/14	227/18670	1.93607e-05	0.000269324	7.6888e-05	EGFR/BCL2/PRKCA/NOS3	4
BP	GO:1903747	regulation of establishment of protein localization to mitochondrion	3/14	72/18670	1.94167e-05	0.000269324	7.6888e-05	TP53/CASP8/BCL2	3
BP	GO:0010594	regulation of endothelial cell migration	4/14	229/18670	2.00395e-05	0.000276085	7.88183e-05	PTGS2/PRKCA/NOS3/PPARG	4
BP	GO:0006801	superoxide metabolic process	3/14	73/18670	2.02398e-05	0.000276973	7.90719e-05	EGFR/TNF/NOS3	3
BP	GO:1904018	positive regulation of vasculature development	4/14	230/18670	2.03854e-05	0.000277106	7.91096e-05	PTGS2/PRKCB/PRKCA/NOS3	4
BP	GO:0014015	positive regulation of gliogenesis	3/14	74/18670	2.10857e-05	0.000284727	8.12855e-05	TNF/RELA/PPARG	3
BP	GO:0097305	response to alcohol	4/14	233/18670	2.14495e-05	0.000287734	8.21438e-05	FOS/CASP8/IL2/PPARG	4
BP	GO:0071453	cellular response to oxygen levels	4/14	234/18670	2.18131e-05	0.000290684	8.29862e-05	TP53/PTGS2/BCL2/PPARG	4
BP	GO:0150076	neuroinflammatory response	3/14	75/18670	2.19546e-05	0.000290684	8.29862e-05	EGFR/TNF/PTGS2	3
BP	GO:0046902	regulation of mitochondrial membrane permeability	3/14	76/18670	2.28467e-05	0.000293646	8.38316e-05	TP53/CASP8/BCL2	3
BP	GO:0031669	cellular response to nutrient levels	4/14	237/18670	2.29313e-05	0.000293646	8.38316e-05	TP53/PTGS2/BCL2/PPARG	4
BP	GO:0043122	regulation of I-kappaB kinase/NF-kappaB signaling	4/14	237/18670	2.29313e-05	0.000293646	8.38316e-05	TNF/RELA/CASP8/PRKCB	4
BP	GO:0001660	fever generation	2/14	10/18670	2.34169e-05	0.000293646	8.38316e-05	TNF/PTGS2	2
BP	GO:0032025	response to cobalt ion	2/14	10/18670	2.34169e-05	0.000293646	8.38316e-05	CASP3/CASP8	2
BP	GO:1903800	positive regulation of production of miRNAs involved in gene silencing by miRNA	2/14	10/18670	2.34169e-05	0.000293646	8.38316e-05	EGFR/TP53	2
BP	GO:0033002	muscle cell proliferation	4/14	239/18670	2.36998e-05	0.000293646	8.38316e-05	EGFR/TNF/PTGS2/PPARG	4
BP	GO:0051402	neuron apoptotic process	4/14	239/18670	2.36998e-05	0.000293646	8.38316e-05	TNF/TP53/CASP3/BCL2	4
BP	GO:2000116	regulation of cysteine-type endopeptidase activity	4/14	239/18670	2.36998e-05	0.000293646	8.38316e-05	TNF/CASP8/PTGS2/PPARG	4
BP	GO:0006809	nitric oxide biosynthetic process	3/14	77/18670	2.37624e-05	0.000293646	8.38316e-05	TNF/PTGS2/NOS3	3
BP	GO:1901224	positive regulation of NIK/NF-kappaB signaling	3/14	77/18670	2.37624e-05	0.000293646	8.38316e-05	EGFR/TNF/RELA	3
BP	GO:0043536	positive regulation of blood vessel endothelial cell migration	3/14	79/18670	2.56657e-05	0.000313367	8.94618e-05	PTGS2/PRKCA/NOS3	3
BP	GO:0071260	cellular response to mechanical stimulus	3/14	79/18670	2.56657e-05	0.000313367	8.94618e-05	EGFR/CASP8/PTGS2	3
BP	GO:0048872	homeostasis of number of cells	4/14	246/18670	2.65397e-05	0.000322109	9.19576e-05	CASP3/IL2/BCL2/NOS3	4
BP	GO:0097237	cellular response to toxic substance	4/14	247/18670	2.69649e-05	0.000325334	9.28781e-05	TNF/RELA/PTGS2/NOS3	4
BP	GO:0031652	positive regulation of heat generation	2/14	11/18670	2.86084e-05	0.000340284	9.71462e-05	TNF/PTGS2	2
BP	GO:0051974	negative regulation of telomerase activity	2/14	11/18670	2.86084e-05	0.000340284	9.71462e-05	TP53/PPARG	2
BP	GO:0046209	nitric oxide metabolic process	3/14	82/18670	2.87047e-05	0.000340284	9.71462e-05	TNF/PTGS2/NOS3	3
BP	GO:0048145	regulation of fibroblast proliferation	3/14	83/18670	2.97679e-05	0.000350849	0.000100162	EGFR/TP53/PPARG	3
BP	GO:0048144	fibroblast proliferation	3/14	84/18670	3.08568e-05	0.000359387	0.0001026	EGFR/TP53/PPARG	3
BP	GO:0007611	learning or memory	4/14	256/18670	3.10212e-05	0.000359387	0.0001026	EGFR/CASP3/FOS/PTGS2	4
BP	GO:0050730	regulation of peptidyl-tyrosine phosphorylation	4/14	256/18670	3.10212e-05	0.000359387	0.0001026	EGFR/TNF/TP53/IL2	4
BP	GO:2001057	reactive nitrogen species metabolic process	3/14	85/18670	3.19715e-05	0.000368305	0.000105146	TNF/PTGS2/NOS3	3
BP	GO:0001776	leukocyte homeostasis	3/14	86/18670	3.31125e-05	0.000375091	0.000107083	CASP3/IL2/BCL2	3
BP	GO:0006919	activation of cysteine-type endopeptidase activity involved in apoptotic process	3/14	86/18670	3.31125e-05	0.000375091	0.000107083	TNF/CASP8/PPARG	3
BP	GO:0090559	regulation of membrane permeability	3/14	86/18670	3.31125e-05	0.000375091	0.000107083	TP53/CASP8/BCL2	3
BP	GO:0051091	positive regulation of DNA-binding transcription factor activity	4/14	261/18670	3.34596e-05	0.000376928	0.000107608	TNF/RELA/PRKCB/PPARG	4
BP	GO:0007077	mitotic nuclear envelope disassembly	2/14	12/18670	3.43154e-05	0.000384445	0.000109754	PRKCB/PRKCA	2
BP	GO:0097194	execution phase of apoptosis	3/14	88/18670	3.54741e-05	0.000395255	0.00011284	TP53/CASP3/CASP8	3
BP	GO:0007249	I-kappaB kinase/NF-kappaB signaling	4/14	269/18670	3.76502e-05	0.000417221	0.000119111	TNF/RELA/CASP8/PRKCB	4
BP	GO:0045165	cell fate commitment	4/14	270/18670	3.81999e-05	0.000421024	0.000120196	TP53/CASP3/BCL2/PPARG	4
BP	GO:0046651	lymphocyte proliferation	4/14	272/18670	3.93169e-05	0.000431006	0.000123046	TP53/CASP3/IL2/BCL2	4
BP	GO:0043542	endothelial cell migration	4/14	273/18670	3.98843e-05	0.000434888	0.000124154	PTGS2/PRKCA/NOS3/PPARG	4
BP	GO:0032943	mononuclear cell proliferation	4/14	274/18670	4.04577e-05	0.000437329	0.000124851	TP53/CASP3/IL2/BCL2	4
BP	GO:0031650	regulation of heat generation	2/14	13/18670	4.05371e-05	0.000437329	0.000124851	TNF/PTGS2	2
BP	GO:0035249	synaptic transmission, glutamatergic	3/14	93/18670	4.18564e-05	0.000449185	0.000128236	EGFR/TNF/PTGS2	3
BP	GO:0042100	B cell proliferation	3/14	95/18670	4.46067e-05	0.000476194	0.000135946	CASP3/IL2/BCL2	3
BP	GO:0008585	female gonad development	3/14	96/18670	4.60252e-05	0.000488778	0.000139539	CASP3/BCL2/NOS3	3
BP	GO:0045651	positive regulation of macrophage differentiation	2/14	14/18670	4.72731e-05	0.000499429	0.00014258	CASP8/PRKCA	2
BP	GO:0042063	gliogenesis	4/14	290/18670	5.048e-05	0.00053056	0.000151467	EGFR/TNF/RELA/PPARG	4
BP	GO:0010632	regulation of epithelial cell migration	4/14	291/18670	5.11614e-05	0.000534965	0.000152725	PTGS2/PRKCA/NOS3/PPARG	4
BP	GO:0046545	development of primary female sexual characteristics	3/14	101/18670	5.35634e-05	0.000554395	0.000158272	CASP3/BCL2/NOS3	3
BP	GO:0048661	positive regulation of smooth muscle cell proliferation	3/14	101/18670	5.35634e-05	0.000554395	0.000158272	EGFR/TNF/PTGS2	3
BP	GO:0030730	sequestering of triglyceride	2/14	15/18670	5.45225e-05	0.000561471	0.000160292	TNF/PPARG	2
BP	GO:0098869	cellular oxidant detoxification	3/14	102/18670	5.51622e-05	0.00056473	0.000161222	TNF/PTGS2/NOS3	3
BP	GO:1903522	regulation of blood circulation	4/14	297/18670	5.53928e-05	0.00056473	0.000161222	EGFR/PTGS2/IL2/NOS3	4
BP	GO:0070661	leukocyte proliferation	4/14	298/18670	5.61222e-05	0.000569319	0.000162532	TP53/CASP3/IL2/BCL2	4
BP	GO:0008630	intrinsic apoptotic signaling pathway in response to DNA damage	3/14	104/18670	5.84529e-05	0.00058712	0.000167614	TNF/TP53/BCL2	3
BP	GO:0071887	leukocyte apoptotic process	3/14	104/18670	5.84529e-05	0.00058712	0.000167614	TP53/CASP3/IL2	3
BP	GO:1903037	regulation of leukocyte cell-cell adhesion	4/14	304/18670	6.06474e-05	0.000606176	0.000173055	TNF/CASP3/RELA/IL2	4
BP	GO:0042136	neurotransmitter biosynthetic process	3/14	106/18670	6.18699e-05	0.000607648	0.000173475	TNF/PTGS2/NOS3	3
BP	GO:0030397	membrane disassembly	2/14	16/18670	6.22847e-05	0.000607648	0.000173475	PRKCB/PRKCA	2
BP	GO:0051081	nuclear envelope disassembly	2/14	16/18670	6.22847e-05	0.000607648	0.000173475	PRKCB/PRKCA	2
BP	GO:0060965	negative regulation of gene silencing by miRNA	2/14	16/18670	6.22847e-05	0.000607648	0.000173475	TP53/PPARG	2
BP	GO:1902004	positive regulation of amyloid-beta formation	2/14	16/18670	6.22847e-05	0.000607648	0.000173475	TNF/CASP3	2
BP	GO:0051341	regulation of oxidoreductase activity	3/14	107/18670	6.36264e-05	0.000617782	0.000176368	EGFR/TNF/NOS3	3
BP	GO:0010224	response to UV-B	2/14	17/18670	7.05591e-05	0.000669163	0.000191036	RELA/BCL2	2
BP	GO:0031649	heat generation	2/14	17/18670	7.05591e-05	0.000669163	0.000191036	TNF/PTGS2	2
BP	GO:0042953	lipoprotein transport	2/14	17/18670	7.05591e-05	0.000669163	0.000191036	PRKCB/PPARG	2
BP	GO:0044872	lipoprotein localization	2/14	17/18670	7.05591e-05	0.000669163	0.000191036	PRKCB/PPARG	2
BP	GO:1904996	positive regulation of leukocyte adhesion to vascular endothelial cell	2/14	17/18670	7.05591e-05	0.000669163	0.000191036	TNF/RELA	2
BP	GO:0043279	response to alkaloid	3/14	112/18670	7.29006e-05	0.000684997	0.000195557	CASP3/RELA/PPARG	3
BP	GO:1990748	cellular detoxification	3/14	112/18670	7.29006e-05	0.000684997	0.000195557	TNF/PTGS2/NOS3	3
BP	GO:0060964	regulation of gene silencing by miRNA	3/14	113/18670	7.48556e-05	0.000700141	0.00019988	EGFR/TP53/PPARG	3
BP	GO:0046660	female sex differentiation	3/14	115/18670	7.88682e-05	0.00072549	0.000207117	CASP3/BCL2/NOS3	3
BP	GO:0035994	response to muscle stretch	2/14	18/18670	7.9345e-05	0.00072549	0.000207117	RELA/FOS	2
BP	GO:0045780	positive regulation of bone resorption	2/14	18/18670	7.9345e-05	0.00072549	0.000207117	EGFR/PRKCA	2
BP	GO:0046852	positive regulation of bone remodeling	2/14	18/18670	7.9345e-05	0.00072549	0.000207117	EGFR/PRKCA	2
BP	GO:0051023	regulation of immunoglobulin secretion	2/14	18/18670	7.9345e-05	0.00072549	0.000207117	TNF/IL2	2
BP	GO:0010822	positive regulation of mitochondrion organization	3/14	117/18670	8.3019e-05	0.000745708	0.000212889	TP53/CASP8/BCL2	3
BP	GO:0060147	regulation of posttranscriptional gene silencing	3/14	117/18670	8.3019e-05	0.000745708	0.000212889	EGFR/TP53/PPARG	3
BP	GO:0060966	regulation of gene silencing by RNA	3/14	117/18670	8.3019e-05	0.000745708	0.000212889	EGFR/TP53/PPARG	3
BP	GO:1901222	regulation of NIK/NF-kappaB signaling	3/14	117/18670	8.3019e-05	0.000745708	0.000212889	EGFR/TNF/RELA	3
BP	GO:0090150	establishment of protein localization to membrane	4/14	332/18670	8.53772e-05	0.000763527	0.000217976	EGFR/TP53/CASP8/BCL2	4
BP	GO:0010888	negative regulation of lipid storage	2/14	19/18670	8.86417e-05	0.000779053	0.000222409	TNF/PPARG	2
BP	GO:0060149	negative regulation of posttranscriptional gene silencing	2/14	19/18670	8.86417e-05	0.000779053	0.000222409	TP53/PPARG	2
BP	GO:0060967	negative regulation of gene silencing by RNA	2/14	19/18670	8.86417e-05	0.000779053	0.000222409	TP53/PPARG	2
BP	GO:1903798	regulation of production of miRNAs involved in gene silencing by miRNA	2/14	19/18670	8.86417e-05	0.000779053	0.000222409	EGFR/TP53	2
BP	GO:0022612	gland morphogenesis	3/14	120/18670	8.95096e-05	0.000783305	0.000223622	EGFR/TNF/BCL2	3
BP	GO:0007159	leukocyte cell-cell adhesion	4/14	337/18670	9.04665e-05	0.000788295	0.000225047	TNF/CASP3/RELA/IL2	4
BP	GO:0045930	negative regulation of mitotic cell cycle	4/14	338/18670	9.15103e-05	0.000793998	0.000226675	EGFR/TNF/TP53/BCL2	4
BP	GO:1903409	reactive oxygen species biosynthetic process	3/14	122/18670	9.40159e-05	0.000812281	0.000231895	TNF/PTGS2/NOS3	3
BP	GO:1902993	positive regulation of amyloid precursor protein catabolic process	2/14	20/18670	9.84485e-05	0.000841775	0.000240315	TNF/CASP3	2
BP	GO:0008637	apoptotic mitochondrial changes	3/14	124/18670	9.86681e-05	0.000841775	0.000240315	TP53/CASP8/BCL2	3
BP	GO:0014013	regulation of gliogenesis	3/14	124/18670	9.86681e-05	0.000841775	0.000240315	TNF/RELA/PPARG	3
BP	GO:0018107	peptidyl-threonine phosphorylation	3/14	126/18670	0.000103468	0.00087905	0.000250956	PRKCB/BCL2/PRKCA	3
BP	GO:0010631	epithelial cell migration	4/14	351/18670	0.000105895	0.000895937	0.000255777	PTGS2/PRKCA/NOS3/PPARG	4
BP	GO:0010595	positive regulation of endothelial cell migration	3/14	128/18670	0.000108419	0.000903403	0.000257909	PTGS2/PRKCA/NOS3	3
BP	GO:0010829	negative regulation of glucose transmembrane transport	2/14	21/18670	0.000108765	0.000903403	0.000257909	TNF/PRKCB	2
BP	GO:0030728	ovulation	2/14	21/18670	0.000108765	0.000903403	0.000257909	PTGS2/NOS3	2
BP	GO:0070920	regulation of production of small RNA involved in gene silencing by RNA	2/14	21/18670	0.000108765	0.000903403	0.000257909	EGFR/TP53	2
BP	GO:0001505	regulation of neurotransmitter levels	4/14	354/18670	0.000109436	0.000903403	0.000257909	TNF/PTGS2/PRKCB/NOS3	4
BP	GO:0090132	epithelium migration	4/14	354/18670	0.000109436	0.000903403	0.000257909	PTGS2/PRKCA/NOS3/PPARG	4
BP	GO:0001666	response to hypoxia	4/14	359/18670	0.000115529	0.000949851	0.000271169	TP53/CASP3/PTGS2/BCL2	4
BP	GO:0098754	detoxification	3/14	131/18670	0.000116131	0.000950969	0.000271488	TNF/PTGS2/NOS3	3
BP	GO:0090130	tissue migration	4/14	360/18670	0.000116776	0.000952427	0.000271904	PTGS2/PRKCA/NOS3/PPARG	4
BP	GO:0043280	positive regulation of cysteine-type endopeptidase activity involved in apoptotic process	3/14	132/18670	0.000118779	0.000956252	0.000272996	TNF/CASP8/PPARG	3
BP	GO:0045598	regulation of fat cell differentiation	3/14	132/18670	0.000118779	0.000956252	0.000272996	TNF/PTGS2/PPARG	3
BP	GO:0045649	regulation of macrophage differentiation	2/14	22/18670	0.00011959	0.000956252	0.000272996	CASP8/PRKCA	2
BP	GO:0048305	immunoglobulin secretion	2/14	22/18670	0.00011959	0.000956252	0.000272996	TNF/IL2	2
BP	GO:1901522	positive regulation of transcription from RNA polymerase II promoter involved in cellular response to chemical stimulus	2/14	22/18670	0.00011959	0.000956252	0.000272996	TP53/RELA	2
BP	GO:0018108	peptidyl-tyrosine phosphorylation	4/14	363/18670	0.000120578	0.000960383	0.000274176	EGFR/TNF/TP53/IL2	4
BP	GO:0007006	mitochondrial membrane organization	3/14	134/18670	0.000124193	0.000972383	0.000277601	TP53/CASP8/BCL2	3
BP	GO:0018210	peptidyl-threonine modification	3/14	134/18670	0.000124193	0.000972383	0.000277601	PRKCB/BCL2/PRKCA	3
BP	GO:0046683	response to organophosphorus	3/14	134/18670	0.000124193	0.000972383	0.000277601	RELA/FOS/PTGS2	3
BP	GO:0048565	digestive tract development	3/14	134/18670	0.000124193	0.000972383	0.000277601	EGFR/TNF/BCL2	3
BP	GO:0018212	peptidyl-tyrosine modification	4/14	366/18670	0.000124469	0.000972383	0.000277601	EGFR/TNF/TP53/IL2	4
BP	GO:0007292	female gamete generation	3/14	136/18670	0.000129766	0.00100631	0.000287286	PTGS2/BCL2/NOS3	3
BP	GO:0036293	response to decreased oxygen levels	4/14	370/18670	0.000129798	0.00100631	0.000287286	TP53/CASP3/PTGS2/BCL2	4
BP	GO:2000637	positive regulation of gene silencing by miRNA	2/14	23/18670	0.000130924	0.00101119	0.000288679	EGFR/TP53	2
BP	GO:0072655	establishment of protein localization to mitochondrion	3/14	137/18670	0.000132612	0.00102036	0.000291299	TP53/CASP8/BCL2	3
BP	GO:0001701	in utero embryonic development	4/14	373/18670	0.000133903	0.00102642	0.000293029	EGFR/TP53/CASP8/NOS3	4
BP	GO:0050678	regulation of epithelial cell proliferation	4/14	378/18670	0.000140953	0.00107642	0.000307302	EGFR/TNF/PRKCA/PPARG	4
BP	GO:0050857	positive regulation of antigen receptor-mediated signaling pathway	2/14	24/18670	0.000142765	0.00108214	0.000308937	RELA/PRKCB	2
BP	GO:0060148	positive regulation of posttranscriptional gene silencing	2/14	24/18670	0.000142765	0.00108214	0.000308937	EGFR/TP53	2
BP	GO:0070585	protein localization to mitochondrion	3/14	141/18670	0.000144405	0.00109053	0.00031133	TP53/CASP8/BCL2	3
BP	GO:0035296	regulation of tube diameter	3/14	143/18670	0.00015055	0.00112443	0.00032101	EGFR/PTGS2/NOS3	3
BP	GO:0050880	regulation of blood vessel size	3/14	143/18670	0.00015055	0.00112443	0.00032101	EGFR/PTGS2/NOS3	3
BP	GO:0097746	regulation of blood vessel diameter	3/14	143/18670	0.00015055	0.00112443	0.00032101	EGFR/PTGS2/NOS3	3
BP	GO:1901653	cellular response to peptide	4/14	385/18670	0.000151273	0.00112571	0.000321375	TP53/RELA/PRKCB/PPARG	4
BP	GO:0035150	regulation of tube size	3/14	144/18670	0.000153685	0.0011395	0.000325312	EGFR/PTGS2/NOS3	3
BP	GO:0019430	removal of superoxide radicals	2/14	25/18670	0.000155112	0.00114178	0.000325963	TNF/NOS3	2
BP	GO:0045672	positive regulation of osteoclast differentiation	2/14	25/18670	0.000155112	0.00114178	0.000325963	TNF/FOS	2
BP	GO:0042542	response to hydrogen peroxide	3/14	146/18670	0.000160082	0.00116574	0.000332802	CASP3/RELA/BCL2	3
BP	GO:0045834	positive regulation of lipid metabolic process	3/14	146/18670	0.000160082	0.00116574	0.000332802	TNF/PTGS2/PPARG	3
BP	GO:0055123	digestive system development	3/14	146/18670	0.000160082	0.00116574	0.000332802	EGFR/TNF/BCL2	3
BP	GO:0010212	response to ionizing radiation	3/14	147/18670	0.000163345	0.00118527	0.000338377	TP53/CASP3/BCL2	3
BP	GO:0002360	T cell lineage commitment	2/14	26/18670	0.000167966	0.00121019	0.000345492	TP53/BCL2	2
BP	GO:0032800	receptor biosynthetic process	2/14	26/18670	0.000167966	0.00121019	0.000345492	TNF/PPARG	2
BP	GO:0051092	positive regulation of NF-kappaB transcription factor activity	3/14	149/18670	0.000169999	0.00121624	0.00034722	TNF/RELA/PRKCB	3
BP	GO:2001056	positive regulation of cysteine-type endopeptidase activity	3/14	149/18670	0.000169999	0.00121624	0.00034722	TNF/CASP8/PPARG	3
BP	GO:0001503	ossification	4/14	398/18670	0.000171881	0.0012254	0.000349835	EGFR/TNF/PTGS2/BCL2	4
BP	GO:0050777	negative regulation of immune response	3/14	150/18670	0.000173392	0.00123187	0.000351681	TNF/IL2/PPARG	3
BP	GO:0045785	positive regulation of cell adhesion	4/14	403/18670	0.000180325	0.00126186	0.000360242	TNF/RELA/IL2/PRKCA	4
BP	GO:0009651	response to salt stress	2/14	27/18670	0.000181326	0.00126186	0.000360242	TNF/TP53	2
BP	GO:0035902	response to immobilization stress	2/14	27/18670	0.000181326	0.00126186	0.000360242	FOS/PPARG	2
BP	GO:0048143	astrocyte activation	2/14	27/18670	0.000181326	0.00126186	0.000360242	EGFR/TNF	2
BP	GO:0071450	cellular response to oxygen radical	2/14	27/18670	0.000181326	0.00126186	0.000360242	TNF/NOS3	2
BP	GO:0071451	cellular response to superoxide	2/14	27/18670	0.000181326	0.00126186	0.000360242	TNF/NOS3	2
BP	GO:0030168	platelet activation	3/14	153/18670	0.000183834	0.00127063	0.000362747	PRKCB/PRKCA/NOS3	3
BP	GO:0042133	neurotransmitter metabolic process	3/14	153/18670	0.000183834	0.00127063	0.000362747	TNF/PTGS2/NOS3	3
BP	GO:0060968	regulation of gene silencing	3/14	155/18670	0.000191017	0.00131582	0.000375649	EGFR/TP53/PPARG	3
BP	GO:1902003	regulation of amyloid-beta formation	2/14	28/18670	0.00019519	0.00133108	0.000380005	TNF/CASP3	2
BP	GO:1904994	regulation of leukocyte adhesion to vascular endothelial cell	2/14	28/18670	0.00019519	0.00133108	0.000380005	TNF/RELA	2
BP	GO:1990776	response to angiotensin	2/14	28/18670	0.00019519	0.00133108	0.000380005	RELA/PTGS2	2
BP	GO:0043271	negative regulation of ion transport	3/14	157/18670	0.000198381	0.00134833	0.000384928	PTGS2/BCL2/NOS3	3
BP	GO:0002673	regulation of acute inflammatory response	3/14	159/18670	0.000205927	0.00139496	0.000398242	TNF/PTGS2/PPARG	3
BP	GO:0000303	response to superoxide	2/14	29/18670	0.000209559	0.0014102	0.000402593	TNF/NOS3	2
BP	GO:0007263	nitric oxide mediated signal transduction	2/14	29/18670	0.000209559	0.0014102	0.000402593	EGFR/NOS3	2
BP	GO:0052548	regulation of endopeptidase activity	4/14	425/18670	0.0002211	0.00148297	0.000423366	TNF/CASP8/PTGS2/PPARG	4
BP	GO:0000305	response to oxygen radical	2/14	30/18670	0.000224432	0.00148577	0.000424165	TNF/NOS3	2
BP	GO:0001782	B cell homeostasis	2/14	30/18670	0.000224432	0.00148577	0.000424165	CASP3/BCL2	2
BP	GO:0048147	negative regulation of fibroblast proliferation	2/14	30/18670	0.000224432	0.00148577	0.000424165	TP53/PPARG	2
BP	GO:0048873	homeostasis of number of cells within a tissue	2/14	30/18670	0.000224432	0.00148577	0.000424165	BCL2/NOS3	2
BP	GO:0048568	embryonic organ development	4/14	428/18670	0.000227136	0.0014988	0.000427887	EGFR/TNF/TP53/CASP8	4
BP	GO:0051052	regulation of DNA metabolic process	4/14	429/18670	0.000229175	0.00150583	0.000429894	EGFR/TP53/IL2/PPARG	4
BP	GO:2001242	regulation of intrinsic apoptotic signaling pathway	3/14	165/18670	0.000229678	0.00150583	0.000429894	TP53/PTGS2/BCL2	3
BP	GO:0033209	tumor necrosis factor-mediated signaling pathway	3/14	167/18670	0.000237973	0.00153281	0.000437595	TNF/RELA/CASP8	3
BP	GO:0006816	calcium ion transport	4/14	434/18670	0.000239566	0.00153281	0.000437595	PTGS2/PRKCB/BCL2/NOS3	4
BP	GO:0048732	gland development	4/14	434/18670	0.000239566	0.00153281	0.000437595	EGFR/TNF/RELA/BCL2	4
BP	GO:0050673	epithelial cell proliferation	4/14	434/18670	0.000239566	0.00153281	0.000437595	EGFR/TNF/PRKCA/PPARG	4
BP	GO:0002675	positive regulation of acute inflammatory response	2/14	31/18670	0.000239807	0.00153281	0.000437595	TNF/PTGS2	2
BP	GO:0010165	response to X-ray	2/14	31/18670	0.000239807	0.00153281	0.000437595	TP53/CASP3	2
BP	GO:0010543	regulation of platelet activation	2/14	31/18670	0.000239807	0.00153281	0.000437595	PRKCA/NOS3	2
BP	GO:1902253	regulation of intrinsic apoptotic signaling pathway by p53 class mediator	2/14	31/18670	0.000239807	0.00153281	0.000437595	TP53/BCL2	2
BP	GO:0050806	positive regulation of synaptic transmission	3/14	168/18670	0.000242193	0.00154322	0.000440568	EGFR/TNF/PTGS2	3
BP	GO:0043434	response to peptide hormone	4/14	436/18670	0.000243817	0.00154392	0.000440767	RELA/PTGS2/PRKCB/PPARG	4
BP	GO:0050804	modulation of chemical synaptic transmission	4/14	436/18670	0.000243817	0.00154392	0.000440767	EGFR/TNF/PTGS2/PRKCB	4
BP	GO:0060249	anatomical structure homeostasis	4/14	437/18670	0.000245962	0.00154626	0.000441434	EGFR/BCL2/PRKCA/NOS3	4
BP	GO:0099177	regulation of trans-synaptic signaling	4/14	437/18670	0.000245962	0.00154626	0.000441434	EGFR/TNF/PTGS2/PRKCB	4
BP	GO:0030307	positive regulation of cell growth	3/14	169/18670	0.000246461	0.00154626	0.000441434	EGFR/IL2/BCL2	3
BP	GO:0019932	second-messenger-mediated signaling	4/14	439/18670	0.000250295	0.00156549	0.000446926	EGFR/TNF/PRKCA/NOS3	4
BP	GO:0010634	positive regulation of epithelial cell migration	3/14	171/18670	0.000255142	0.00157982	0.000451016	PTGS2/PRKCA/NOS3	3
BP	GO:0038128	ERBB2 signaling pathway	2/14	32/18670	0.000255684	0.00157982	0.000451016	EGFR/PRKCA	2
BP	GO:0045907	positive regulation of vasoconstriction	2/14	32/18670	0.000255684	0.00157982	0.000451016	EGFR/PTGS2	2
BP	GO:0051968	positive regulation of synaptic transmission, glutamatergic	2/14	32/18670	0.000255684	0.00157982	0.000451016	EGFR/PTGS2	2
BP	GO:0030324	lung development	3/14	172/18670	0.000259556	0.0015989	0.000456462	EGFR/TNF/NOS3	3
BP	GO:0003018	vascular process in circulatory system	3/14	173/18670	0.000264019	0.00162149	0.000462913	EGFR/PTGS2/NOS3	3
BP	GO:0001936	regulation of endothelial cell proliferation	3/14	176/18670	0.000277708	0.00169535	0.000483997	TNF/PRKCA/PPARG	3
BP	GO:0030323	respiratory tube development	3/14	176/18670	0.000277708	0.00169535	0.000483997	EGFR/TNF/NOS3	3
BP	GO:0052547	regulation of peptidase activity	4/14	452/18670	0.000279815	0.00170311	0.000486214	TNF/CASP8/PTGS2/PPARG	4
BP	GO:0001959	regulation of cytokine-mediated signaling pathway	3/14	177/18670	0.000282371	0.00171355	0.000489195	TNF/CASP8/PPARG	3
BP	GO:0010950	positive regulation of endopeptidase activity	3/14	178/18670	0.000287084	0.00173699	0.000495885	TNF/CASP8/PPARG	3
BP	GO:0007435	salivary gland morphogenesis	2/14	34/18670	0.000288944	0.00173792	0.000496152	EGFR/TNF	2
BP	GO:0034205	amyloid-beta formation	2/14	34/18670	0.000288944	0.00173792	0.000496152	TNF/CASP3	2
BP	GO:2001235	positive regulation of apoptotic signaling pathway	3/14	179/18670	0.000291848	0.00175023	0.000499666	TP53/CASP8/BCL2	3
BP	GO:0001667	ameboidal-type cell migration	4/14	461/18670	0.000301674	0.00179698	0.000513013	PTGS2/PRKCA/NOS3/PPARG	4
BP	GO:0023061	signal release	4/14	462/18670	0.000304177	0.00179698	0.000513013	EGFR/TNF/PRKCB/PRKCA	4
BP	GO:0070423	nucleotide-binding oligomerization domain containing signaling pathway	2/14	35/18670	0.000306324	0.00179698	0.000513013	RELA/CASP8	2
BP	GO:0110111	negative regulation of animal organ morphogenesis	2/14	35/18670	0.000306324	0.00179698	0.000513013	TNF/BCL2	2
BP	GO:1902991	regulation of amyloid precursor protein catabolic process	2/14	35/18670	0.000306324	0.00179698	0.000513013	TNF/CASP3	2
BP	GO:0008217	regulation of blood pressure	3/14	182/18670	0.000306447	0.00179698	0.000513013	PTGS2/NOS3/PPARG	3
BP	GO:0010821	regulation of mitochondrion organization	3/14	182/18670	0.000306447	0.00179698	0.000513013	TP53/CASP8/BCL2	3
BP	GO:0002683	negative regulation of immune system process	4/14	463/18670	0.000306695	0.00179698	0.000513013	TNF/CASP3/IL2/PPARG	4
BP	GO:0038061	NIK/NF-kappaB signaling	3/14	183/18670	0.000311417	0.00181942	0.00051942	EGFR/TNF/RELA	3
BP	GO:0051346	negative regulation of hydrolase activity	4/14	466/18670	0.000314338	0.00182781	0.000521814	TNF/TP53/PTGS2/NOS3	4
BP	GO:0042098	T cell proliferation	3/14	184/18670	0.000316438	0.00182781	0.000521814	TP53/CASP3/IL2	3
BP	GO:0050864	regulation of B cell activation	3/14	184/18670	0.000316438	0.00182781	0.000521814	CASP3/IL2/BCL2	3
BP	GO:2000045	regulation of G1/S transition of mitotic cell cycle	3/14	184/18670	0.000316438	0.00182781	0.000521814	EGFR/TP53/BCL2	3
BP	GO:0035872	nucleotide-binding domain, leucine rich repeat containing receptor signaling pathway	2/14	36/18670	0.000324204	0.00184652	0.000527154	RELA/CASP8	2
BP	GO:0046627	negative regulation of insulin receptor signaling pathway	2/14	36/18670	0.000324204	0.00184652	0.000527154	RELA/PRKCB	2
BP	GO:0090322	regulation of superoxide metabolic process	2/14	36/18670	0.000324204	0.00184652	0.000527154	EGFR/TNF	2
BP	GO:1901099	negative regulation of signal transduction in absence of ligand	2/14	36/18670	0.000324204	0.00184652	0.000527154	TNF/BCL2	2
BP	GO:2001240	negative regulation of extrinsic apoptotic signaling pathway in absence of ligand	2/14	36/18670	0.000324204	0.00184652	0.000527154	TNF/BCL2	2
BP	GO:0030308	negative regulation of cell growth	3/14	186/18670	0.000326638	0.00185519	0.000529631	TP53/BCL2/PPARG	3
BP	GO:0050708	regulation of protein secretion	4/14	472/18670	0.000330036	0.00186929	0.000533655	EGFR/TNF/IL2/PRKCA	4
BP	GO:0002714	positive regulation of B cell mediated immunity	2/14	37/18670	0.000342583	0.00190335	0.000543378	TNF/IL2	2
BP	GO:0002891	positive regulation of immunoglobulin mediated immune response	2/14	37/18670	0.000342583	0.00190335	0.000543378	TNF/IL2	2
BP	GO:0007431	salivary gland development	2/14	37/18670	0.000342583	0.00190335	0.000543378	EGFR/TNF	2
BP	GO:0034405	response to fluid shear stress	2/14	37/18670	0.000342583	0.00190335	0.000543378	PTGS2/NOS3	2
BP	GO:0045923	positive regulation of fatty acid metabolic process	2/14	37/18670	0.000342583	0.00190335	0.000543378	PTGS2/PPARG	2
BP	GO:0046006	regulation of activated T cell proliferation	2/14	37/18670	0.000342583	0.00190335	0.000543378	CASP3/IL2	2
BP	GO:0071276	cellular response to cadmium ion	2/14	37/18670	0.000342583	0.00190335	0.000543378	EGFR/FOS	2
BP	GO:0060759	regulation of response to cytokine stimulus	3/14	190/18670	0.00034767	0.00192114	0.000548457	TNF/CASP8/PPARG	3
BP	GO:0071248	cellular response to metal ion	3/14	190/18670	0.00034767	0.00192114	0.000548457	EGFR/FOS/PTGS2	3
BP	GO:0001935	endothelial cell proliferation	3/14	191/18670	0.000353062	0.00194041	0.00055396	TNF/PRKCA/PPARG	3
BP	GO:0042594	response to starvation	3/14	191/18670	0.000353062	0.00194041	0.00055396	TP53/BCL2/PPARG	3
BP	GO:0007565	female pregnancy	3/14	192/18670	0.000358507	0.00195496	0.000558112	FOS/PTGS2/BCL2	3
BP	GO:0050731	positive regulation of peptidyl-tyrosine phosphorylation	3/14	192/18670	0.000358507	0.00195496	0.000558112	TNF/TP53/IL2	3
BP	GO:0070838	divalent metal ion transport	4/14	483/18670	0.000360276	0.00195496	0.000558112	PTGS2/PRKCB/BCL2/NOS3	4
BP	GO:0016572	histone phosphorylation	2/14	38/18670	0.000361461	0.00195496	0.000558112	PRKCB/PRKCA	2
BP	GO:1900077	negative regulation of cellular response to insulin stimulus	2/14	38/18670	0.000361461	0.00195496	0.000558112	RELA/PRKCB	2
BP	GO:2000279	negative regulation of DNA biosynthetic process	2/14	38/18670	0.000361461	0.00195496	0.000558112	TP53/PPARG	2
BP	GO:0072511	divalent inorganic cation transport	4/14	489/18670	0.000377587	0.00203677	0.00058147	PTGS2/PRKCB/BCL2/NOS3	4
BP	GO:0010661	positive regulation of muscle cell apoptotic process	2/14	39/18670	0.000380836	0.00203812	0.000581855	TP53/PPARG	2
BP	GO:0060969	negative regulation of gene silencing	2/14	39/18670	0.000380836	0.00203812	0.000581855	TP53/PPARG	2
BP	GO:1902042	negative regulation of extrinsic apoptotic signaling pathway via death domain receptors	2/14	39/18670	0.000380836	0.00203812	0.000581855	CASP8/NOS3	2
BP	GO:0010952	positive regulation of peptidase activity	3/14	197/18670	0.000386548	0.00206328	0.000589036	TNF/CASP8/PPARG	3
BP	GO:0031099	regeneration	3/14	198/18670	0.000392321	0.00208319	0.00059472	EGFR/BCL2/PPARG	3
BP	GO:0060541	respiratory system development	3/14	198/18670	0.000392321	0.00208319	0.00059472	EGFR/TNF/NOS3	3
BP	GO:0050866	negative regulation of cell activation	3/14	199/18670	0.00039815	0.00210864	0.000601987	CASP3/IL2/NOS3	3
BP	GO:0045124	regulation of bone resorption	2/14	40/18670	0.000400709	0.00211123	0.000602725	EGFR/PRKCA	2
BP	GO:0071470	cellular response to osmotic stress	2/14	40/18670	0.000400709	0.00211123	0.000602725	CASP3/PTGS2	2
BP	GO:0002791	regulation of peptide secretion	4/14	500/18670	0.000410871	0.00215919	0.000616418	EGFR/TNF/IL2/PRKCA	4
BP	GO:1902806	regulation of cell cycle G1/S phase transition	3/14	202/18670	0.00041597	0.00218037	0.000622464	EGFR/TP53/BCL2	3
BP	GO:0030890	positive regulation of B cell proliferation	2/14	41/18670	0.000421077	0.00219025	0.000625284	IL2/BCL2	2
BP	GO:0050798	activated T cell proliferation	2/14	41/18670	0.000421077	0.00219025	0.000625284	CASP3/IL2	2
BP	GO:0150077	regulation of neuroinflammatory response	2/14	41/18670	0.000421077	0.00219025	0.000625284	TNF/PTGS2	2
BP	GO:0042149	cellular response to glucose starvation	2/14	42/18670	0.000441942	0.00229292	0.000654597	TP53/BCL2	2
BP	GO:0071456	cellular response to hypoxia	3/14	207/18670	0.000446801	0.00231225	0.000660114	TP53/PTGS2/BCL2	3
BP	GO:0007623	circadian rhythm	3/14	208/18670	0.000453138	0.00232733	0.000664418	EGFR/TP53/PPARG	3
BP	GO:0050670	regulation of lymphocyte proliferation	3/14	208/18670	0.000453138	0.00232733	0.000664418	CASP3/IL2/BCL2	3
BP	GO:0090276	regulation of peptide hormone secretion	3/14	208/18670	0.000453138	0.00232733	0.000664418	EGFR/TNF/PRKCA	3
BP	GO:0032944	regulation of mononuclear cell proliferation	3/14	209/18670	0.000459534	0.00234834	0.000670418	CASP3/IL2/BCL2	3
BP	GO:0071229	cellular response to acid chemical	3/14	209/18670	0.000459534	0.00234834	0.000670418	EGFR/TNF/PPARG	3
BP	GO:0045429	positive regulation of nitric oxide biosynthetic process	2/14	43/18670	0.000463301	0.00235579	0.000672544	TNF/PTGS2	2
BP	GO:0045687	positive regulation of glial cell differentiation	2/14	43/18670	0.000463301	0.00235579	0.000672544	RELA/PPARG	2
BP	GO:0014002	astrocyte development	2/14	44/18670	0.000485155	0.00243653	0.000695595	EGFR/TNF	2
BP	GO:0030225	macrophage differentiation	2/14	44/18670	0.000485155	0.00243653	0.000695595	CASP8/PRKCA	2
BP	GO:0042987	amyloid precursor protein catabolic process	2/14	44/18670	0.000485155	0.00243653	0.000695595	TNF/CASP3	2
BP	GO:0061756	leukocyte adhesion to vascular endothelial cell	2/14	44/18670	0.000485155	0.00243653	0.000695595	TNF/RELA	2
BP	GO:1904407	positive regulation of nitric oxide metabolic process	2/14	44/18670	0.000485155	0.00243653	0.000695595	TNF/PTGS2	2
BP	GO:2001020	regulation of response to DNA damage stimulus	3/14	214/18670	0.000492384	0.00246676	0.000704225	EGFR/TP53/BCL2	3
BP	GO:0070374	positive regulation of ERK1 and ERK2 cascade	3/14	215/18670	0.000499131	0.00249443	0.000712124	EGFR/TNF/PRKCA	3
BP	GO:0032869	cellular response to insulin stimulus	3/14	216/18670	0.000505936	0.00251776	0.000718784	RELA/PRKCB/PPARG	3
BP	GO:0032570	response to progesterone	2/14	45/18670	0.000507503	0.00251776	0.000718784	RELA/FOS	2
BP	GO:0042771	intrinsic apoptotic signaling pathway in response to DNA damage by p53 class mediator	2/14	45/18670	0.000507503	0.00251776	0.000718784	TP53/BCL2	2
BP	GO:0008406	gonad development	3/14	217/18670	0.000512801	0.00252561	0.000721025	CASP3/BCL2/NOS3	3
BP	GO:0036294	cellular response to decreased oxygen levels	3/14	217/18670	0.000512801	0.00252561	0.000721025	TP53/PTGS2/BCL2	3
BP	GO:0071241	cellular response to inorganic substance	3/14	217/18670	0.000512801	0.00252561	0.000721025	EGFR/FOS/PTGS2	3
BP	GO:1903039	positive regulation of leukocyte cell-cell adhesion	3/14	218/18670	0.000519726	0.00255355	0.000729001	TNF/RELA/IL2	3
BP	GO:0010883	regulation of lipid storage	2/14	46/18670	0.000530344	0.00258702	0.000738556	TNF/PPARG	2
BP	GO:0022602	ovulation cycle process	2/14	46/18670	0.000530344	0.00258702	0.000738556	CASP3/NOS3	2
BP	GO:0035196	production of miRNAs involved in gene silencing by miRNA	2/14	46/18670	0.000530344	0.00258702	0.000738556	EGFR/TP53	2
BP	GO:0002526	acute inflammatory response	3/14	220/18670	0.000533756	0.00259744	0.000741533	TNF/PTGS2/PPARG	3
BP	GO:0044706	multi-multicellular organism process	3/14	222/18670	0.000548028	0.00265423	0.000757743	FOS/PTGS2/BCL2	3
BP	GO:0070663	regulation of leukocyte proliferation	3/14	222/18670	0.000548028	0.00265423	0.000757743	CASP3/IL2/BCL2	3
BP	GO:0006953	acute-phase response	2/14	47/18670	0.000553678	0.00265766	0.000758725	TNF/PTGS2	2
BP	GO:0050435	amyloid-beta metabolic process	2/14	47/18670	0.000553678	0.00265766	0.000758725	TNF/CASP3	2
BP	GO:2001239	regulation of extrinsic apoptotic signaling pathway in absence of ligand	2/14	47/18670	0.000553678	0.00265766	0.000758725	TNF/BCL2	2
BP	GO:0045137	development of primary sexual characteristics	3/14	223/18670	0.000555255	0.00265766	0.000758725	CASP3/BCL2/NOS3	3
BP	GO:0045444	fat cell differentiation	3/14	223/18670	0.000555255	0.00265766	0.000758725	TNF/PTGS2/PPARG	3
BP	GO:0035272	exocrine system development	2/14	48/18670	0.000577504	0.00274482	0.000783608	EGFR/TNF	2
BP	GO:0046850	regulation of bone remodeling	2/14	48/18670	0.000577504	0.00274482	0.000783608	EGFR/PRKCA	2
BP	GO:0051972	regulation of telomerase activity	2/14	48/18670	0.000577504	0.00274482	0.000783608	TP53/PPARG	2
BP	GO:0048546	digestive tract morphogenesis	2/14	49/18670	0.00060182	0.00285375	0.000814704	EGFR/BCL2	2
BP	GO:0009743	response to carbohydrate	3/14	230/18670	0.000607565	0.0028743	0.000820572	CASP3/PTGS2/PRKCB	3
BP	GO:0002931	response to ischemia	2/14	50/18670	0.000626628	0.00295762	0.00084436	TP53/BCL2	2
BP	GO:0002712	regulation of B cell mediated immunity	2/14	51/18670	0.000651925	0.0030488	0.000870388	TNF/IL2	2
BP	GO:0002889	regulation of immunoglobulin mediated immune response	2/14	51/18670	0.000651925	0.0030488	0.000870388	TNF/IL2	2
BP	GO:0031050	dsRNA processing	2/14	51/18670	0.000651925	0.0030488	0.000870388	EGFR/TP53	2
BP	GO:0070918	production of small RNA involved in gene silencing by RNA	2/14	51/18670	0.000651925	0.0030488	0.000870388	EGFR/TP53	2
BP	GO:0006998	nuclear envelope organization	2/14	52/18670	0.000677712	0.00316214	0.000902745	PRKCB/PRKCA	2
BP	GO:0030217	T cell differentiation	3/14	240/18670	0.000687631	0.00320109	0.000913866	TP53/IL2/BCL2	3
BP	GO:0034329	cell junction assembly	3/14	241/18670	0.000695989	0.00323263	0.000922868	TNF/BCL2/PRKCA	3
BP	GO:0070228	regulation of lymphocyte apoptotic process	2/14	53/18670	0.000703987	0.00326234	0.000931351	TP53/IL2	2
BP	GO:0045926	negative regulation of growth	3/14	249/18670	0.000765216	0.00353804	0.00101006	TP53/BCL2/PPARG	3
BP	GO:0030072	peptide hormone secretion	3/14	250/18670	0.000774167	0.00357132	0.00101956	EGFR/TNF/PRKCA	3
BP	GO:0010332	response to gamma radiation	2/14	56/18670	0.000785739	0.00360838	0.00103014	TP53/BCL2	2
BP	GO:1903078	positive regulation of protein localization to plasma membrane	2/14	56/18670	0.000785739	0.00360838	0.00103014	EGFR/TNF	2
BP	GO:0051924	regulation of calcium ion transport	3/14	254/18670	0.00081064	0.00371437	0.0010604	PTGS2/BCL2/NOS3	3
BP	GO:1903428	positive regulation of reactive oxygen species biosynthetic process	2/14	57/18670	0.000813962	0.00372123	0.00106236	TNF/PTGS2	2
BP	GO:0022409	positive regulation of cell-cell adhesion	3/14	255/18670	0.000819926	0.00374011	0.00106775	TNF/RELA/IL2	3
BP	GO:0006839	mitochondrial transport	3/14	256/18670	0.000829281	0.00377434	0.00107752	TP53/CASP8/BCL2	3
BP	GO:0019229	regulation of vasoconstriction	2/14	58/18670	0.000842671	0.00380977	0.00108764	EGFR/PTGS2	2
BP	GO:0061900	glial cell activation	2/14	58/18670	0.000842671	0.00380977	0.00108764	EGFR/TNF	2
BP	GO:1902041	regulation of extrinsic apoptotic signaling pathway via death domain receptors	2/14	58/18670	0.000842671	0.00380977	0.00108764	CASP8/NOS3	2
BP	GO:0090257	regulation of muscle system process	3/14	259/18670	0.000857754	0.00386938	0.00110465	PTGS2/PRKCA/NOS3	3
BP	GO:0001836	release of cytochrome c from mitochondria	2/14	59/18670	0.000871865	0.00390711	0.00111542	TP53/BCL2	2
BP	GO:0033619	membrane protein proteolysis	2/14	59/18670	0.000871865	0.00390711	0.00111542	TNF/RELA	2
BP	GO:0097755	positive regulation of blood vessel diameter	2/14	59/18670	0.000871865	0.00390711	0.00111542	EGFR/NOS3	2
BP	GO:0046883	regulation of hormone secretion	3/14	266/18670	0.000926602	0.00413888	0.00118159	EGFR/TNF/PRKCA	3
BP	GO:0010803	regulation of tumor necrosis factor-mediated signaling pathway	2/14	61/18670	0.000931705	0.00413888	0.00118159	TNF/CASP8	2
BP	GO:1905953	negative regulation of lipid localization	2/14	61/18670	0.000931705	0.00413888	0.00118159	TNF/PPARG	2
BP	GO:2001244	positive regulation of intrinsic apoptotic signaling pathway	2/14	61/18670	0.000931705	0.00413888	0.00118159	TP53/BCL2	2
BP	GO:0050714	positive regulation of protein secretion	3/14	268/18670	0.0009469	0.00419724	0.00119825	EGFR/TNF/IL2	3
BP	GO:0002753	cytoplasmic pattern recognition receptor signaling pathway	2/14	62/18670	0.00096235	0.00422895	0.0012073	RELA/CASP8	2
BP	GO:0045453	bone resorption	2/14	62/18670	0.00096235	0.00422895	0.0012073	EGFR/PRKCA	2
BP	GO:0046824	positive regulation of nucleocytoplasmic transport	2/14	62/18670	0.00096235	0.00422895	0.0012073	TP53/PTGS2	2
BP	GO:0070059	intrinsic apoptotic signaling pathway in response to endoplasmic reticulum stress	2/14	62/18670	0.00096235	0.00422895	0.0012073	TP53/BCL2	2
BP	GO:0007548	sex differentiation	3/14	270/18670	0.00096748	0.00423324	0.00120853	CASP3/BCL2/NOS3	3
BP	GO:0045927	positive regulation of growth	3/14	270/18670	0.00096748	0.00423324	0.00120853	EGFR/IL2/BCL2	3
BP	GO:0032868	response to insulin	3/14	272/18670	0.000988344	0.00430085	0.00122783	RELA/PRKCB/PPARG	3
BP	GO:0002637	regulation of immunoglobulin production	2/14	63/18670	0.000993476	0.00430085	0.00122783	TNF/IL2	2
BP	GO:0042982	amyloid precursor protein metabolic process	2/14	63/18670	0.000993476	0.00430085	0.00122783	TNF/CASP3	2
BP	GO:0046686	response to cadmium ion	2/14	63/18670	0.000993476	0.00430085	0.00122783	EGFR/FOS	2
BP	GO:1904377	positive regulation of protein localization to cell periphery	2/14	63/18670	0.000993476	0.00430085	0.00122783	EGFR/TNF	2
BP	GO:0045600	positive regulation of fat cell differentiation	2/14	64/18670	0.00102508	0.0044096	0.00125888	PTGS2/PPARG	2
BP	GO:0045670	regulation of osteoclast differentiation	2/14	64/18670	0.00102508	0.0044096	0.00125888	TNF/FOS	2
BP	GO:2000378	negative regulation of reactive oxygen species metabolic process	2/14	64/18670	0.00102508	0.0044096	0.00125888	TP53/BCL2	2
BP	GO:0032729	positive regulation of interferon-gamma production	2/14	65/18670	0.00105717	0.00452853	0.00129283	TNF/IL2	2
BP	GO:0050854	regulation of antigen receptor-mediated signaling pathway	2/14	65/18670	0.00105717	0.00452853	0.00129283	RELA/PRKCB	2
BP	GO:0000082	G1/S transition of mitotic cell cycle	3/14	279/18670	0.00106362	0.00454658	0.00129798	EGFR/TP53/BCL2	3
BP	GO:0030522	intracellular receptor signaling pathway	3/14	280/18670	0.00107466	0.00458418	0.00130872	RELA/CASP8/PPARG	3
BP	GO:0045428	regulation of nitric oxide biosynthetic process	2/14	66/18670	0.00108974	0.00462914	0.00132155	TNF/PTGS2	2
BP	GO:0046626	regulation of insulin receptor signaling pathway	2/14	66/18670	0.00108974	0.00462914	0.00132155	RELA/PRKCB	2
BP	GO:0031647	regulation of protein stability	3/14	284/18670	0.00111956	0.00474592	0.00135489	TP53/CASP3/BCL2	3
BP	GO:0042108	positive regulation of cytokine biosynthetic process	2/14	67/18670	0.00112279	0.00474975	0.00135598	TNF/RELA	2
BP	GO:0051348	negative regulation of transferase activity	3/14	285/18670	0.00113097	0.00477443	0.00136303	TP53/CASP3/PPARG	3
BP	GO:0019915	lipid storage	2/14	68/18670	0.00115632	0.00486132	0.00138784	TNF/PPARG	2
BP	GO:0071230	cellular response to amino acid stimulus	2/14	68/18670	0.00115632	0.00486132	0.00138784	EGFR/TNF	2
BP	GO:0002793	positive regulation of peptide secretion	3/14	288/18670	0.00116564	0.00489041	0.00139614	EGFR/TNF/IL2	3
BP	GO:0034330	cell junction organization	3/14	290/18670	0.00118912	0.00497353	0.00141987	TNF/BCL2/PRKCA	3
BP	GO:0070227	lymphocyte apoptotic process	2/14	69/18670	0.00119033	0.00497353	0.00141987	TP53/IL2	2
BP	GO:0071356	cellular response to tumor necrosis factor	3/14	291/18670	0.00120098	0.00500775	0.00142964	TNF/RELA/CASP8	3
BP	GO:0009410	response to xenobiotic stimulus	3/14	292/18670	0.0012129	0.00504717	0.00144089	EGFR/RELA/PPARG	3
BP	GO:0033077	T cell differentiation in thymus	2/14	70/18670	0.00122482	0.00507601	0.00144913	TP53/BCL2	2
BP	GO:0050766	positive regulation of phagocytosis	2/14	70/18670	0.00122482	0.00507601	0.00144913	TNF/PPARG	2
BP	GO:0042531	positive regulation of tyrosine phosphorylation of STAT protein	2/14	71/18670	0.00125978	0.00521032	0.00148747	TNF/IL2	2
BP	GO:0044843	cell cycle G1/S phase transition	3/14	298/18670	0.00128606	0.00530825	0.00151543	EGFR/TP53/BCL2	3
BP	GO:0070372	regulation of ERK1 and ERK2 cascade	3/14	300/18670	0.00131105	0.00540048	0.00154176	EGFR/TNF/PRKCA	3
BP	GO:0031100	animal organ regeneration	2/14	73/18670	0.00133113	0.00542835	0.00154972	EGFR/PPARG	2
BP	GO:0032945	negative regulation of mononuclear cell proliferation	2/14	73/18670	0.00133113	0.00542835	0.00154972	CASP3/IL2	2
BP	GO:0045685	regulation of glial cell differentiation	2/14	73/18670	0.00133113	0.00542835	0.00154972	RELA/PPARG	2
BP	GO:0050672	negative regulation of lymphocyte proliferation	2/14	73/18670	0.00133113	0.00542835	0.00154972	CASP3/IL2	2
BP	GO:1903524	positive regulation of blood circulation	2/14	73/18670	0.00133113	0.00542835	0.00154972	EGFR/PTGS2	2
BP	GO:0031670	cellular response to nutrient	2/14	74/18670	0.00136752	0.00555453	0.00158574	PTGS2/PPARG	2
BP	GO:1900076	regulation of cellular response to insulin stimulus	2/14	74/18670	0.00136752	0.00555453	0.00158574	RELA/PRKCB	2
BP	GO:0001937	negative regulation of endothelial cell proliferation	2/14	76/18670	0.00144173	0.00580964	0.00165857	TNF/PPARG	2
BP	GO:0019674	NAD metabolic process	2/14	76/18670	0.00144173	0.00580964	0.00165857	TP53/PTGS2	2
BP	GO:0042310	vasoconstriction	2/14	76/18670	0.00144173	0.00580964	0.00165857	EGFR/PTGS2	2
BP	GO:0060411	cardiac septum morphogenesis	2/14	76/18670	0.00144173	0.00580964	0.00165857	TP53/NOS3	2
BP	GO:0046879	hormone secretion	3/14	312/18670	0.00146749	0.0059018	0.00168488	EGFR/TNF/PRKCA	3
BP	GO:0010827	regulation of glucose transmembrane transport	2/14	78/18670	0.00151782	0.00606831	0.00173242	TNF/PRKCB	2
BP	GO:0070664	negative regulation of leukocyte proliferation	2/14	78/18670	0.00151782	0.00606831	0.00173242	CASP3/IL2	2
BP	GO:0072332	intrinsic apoptotic signaling pathway by p53 class mediator	2/14	78/18670	0.00151782	0.00606831	0.00173242	TP53/BCL2	2
BP	GO:0050851	antigen receptor-mediated signaling pathway	3/14	316/18670	0.00152214	0.00607367	0.00173395	RELA/PRKCB/BCL2	3
BP	GO:0070371	ERK1 and ERK2 cascade	3/14	317/18670	0.001536	0.00611701	0.00174632	EGFR/TNF/PRKCA	3
BP	GO:0030193	regulation of blood coagulation	2/14	79/18670	0.00155658	0.00618687	0.00176626	PRKCA/NOS3	2
BP	GO:0071375	cellular response to peptide hormone stimulus	3/14	321/18670	0.00159225	0.00631632	0.00180322	RELA/PRKCB/PPARG	3
BP	GO:1900046	regulation of hemostasis	2/14	80/18670	0.00159581	0.00631816	0.00180375	PRKCA/NOS3	2
BP	GO:0009914	hormone transport	3/14	322/18670	0.00160651	0.00633591	0.00180881	EGFR/TNF/PRKCA	3
BP	GO:0060562	epithelial tube morphogenesis	3/14	322/18670	0.00160651	0.00633591	0.00180881	TNF/CASP3/BCL2	3
BP	GO:0048708	astrocyte differentiation	2/14	81/18670	0.00163551	0.00643784	0.00183791	EGFR/TNF	2
BP	GO:0009615	response to virus	3/14	326/18670	0.00166436	0.00653877	0.00186673	TNF/RELA/BCL2	3
BP	GO:0030279	negative regulation of ossification	2/14	82/18670	0.00167568	0.00655798	0.00187221	TNF/BCL2	2
BP	GO:0034644	cellular response to UV	2/14	82/18670	0.00167568	0.00655798	0.00187221	TP53/PTGS2	2
BP	GO:0010506	regulation of autophagy	3/14	327/18670	0.00167902	0.00655848	0.00187235	TP53/CASP3/BCL2	3
BP	GO:0019058	viral life cycle	3/14	328/18670	0.00169377	0.00660343	0.00188519	EGFR/TNF/BCL2	3
BP	GO:0042509	regulation of tyrosine phosphorylation of STAT protein	2/14	83/18670	0.00171632	0.00666585	0.00190301	TNF/IL2	2
BP	GO:2000106	regulation of leukocyte apoptotic process	2/14	83/18670	0.00171632	0.00666585	0.00190301	TP53/IL2	2
BP	GO:0010507	negative regulation of autophagy	2/14	84/18670	0.00175743	0.0067739	0.00193385	TP53/BCL2	2
BP	GO:0046889	positive regulation of lipid biosynthetic process	2/14	84/18670	0.00175743	0.0067739	0.00193385	TNF/PTGS2	2
BP	GO:0050818	regulation of coagulation	2/14	84/18670	0.00175743	0.0067739	0.00193385	PRKCA/NOS3	2
BP	GO:0097756	negative regulation of blood vessel diameter	2/14	84/18670	0.00175743	0.0067739	0.00193385	EGFR/PTGS2	2
BP	GO:1904705	regulation of vascular smooth muscle cell proliferation	2/14	85/18670	0.001799	0.00690804	0.00197215	TNF/PPARG	2
BP	GO:1990874	vascular smooth muscle cell proliferation	2/14	85/18670	0.001799	0.00690804	0.00197215	TNF/PPARG	2
BP	GO:0007596	blood coagulation	3/14	336/18670	0.00181469	0.00695519	0.00198561	PRKCB/PRKCA/NOS3	3
BP	GO:0007260	tyrosine phosphorylation of STAT protein	2/14	86/18670	0.00184105	0.00701664	0.00200315	TNF/IL2	2
BP	GO:0030101	natural killer cell activation	2/14	86/18670	0.00184105	0.00701664	0.00200315	CASP8/IL2	2
BP	GO:0070542	response to fatty acid	2/14	86/18670	0.00184105	0.00701664	0.00200315	PTGS2/PPARG	2
BP	GO:0001892	embryonic placenta development	2/14	87/18670	0.00188356	0.00716527	0.00204558	EGFR/CASP8	2
BP	GO:0007599	hemostasis	3/14	341/18670	0.00189296	0.00718762	0.00205196	PRKCB/PRKCA/NOS3	3
BP	GO:0050817	coagulation	3/14	342/18670	0.00190887	0.00723453	0.00206536	PRKCB/PRKCA/NOS3	3
BP	GO:0010721	negative regulation of cell development	3/14	344/18670	0.00194093	0.00734239	0.00209615	TNF/TP53/BCL2	3
BP	GO:0046427	positive regulation of JAK-STAT cascade	2/14	89/18670	0.00196999	0.00743852	0.00212359	TNF/IL2	2
BP	GO:0046849	bone remodeling	2/14	90/18670	0.0020139	0.00759026	0.00216691	EGFR/PRKCA	2
BP	GO:0060333	interferon-gamma-mediated signaling pathway	2/14	91/18670	0.00205827	0.0077432	0.00221057	TP53/PPARG	2
BP	GO:0030098	lymphocyte differentiation	3/14	353/18670	0.00208939	0.0078458	0.00223986	TP53/IL2/BCL2	3
BP	GO:1904894	positive regulation of STAT cascade	2/14	92/18670	0.00210311	0.00788279	0.00225042	TNF/IL2	2
BP	GO:1901655	cellular response to ketone	2/14	93/18670	0.00214841	0.00803782	0.00229468	EGFR/PPARG	2
BP	GO:0045069	regulation of viral genome replication	2/14	95/18670	0.0022404	0.00835134	0.00238419	TNF/BCL2	2
BP	GO:1903076	regulation of protein localization to plasma membrane	2/14	95/18670	0.0022404	0.00835134	0.00238419	EGFR/TNF	2
BP	GO:0045862	positive regulation of proteolysis	3/14	363/18670	0.0022625	0.00841833	0.00240331	TNF/CASP8/PPARG	3
BP	GO:0010660	regulation of muscle cell apoptotic process	2/14	96/18670	0.00228709	0.00847888	0.0024206	TP53/PPARG	2
BP	GO:0019217	regulation of fatty acid metabolic process	2/14	96/18670	0.00228709	0.00847888	0.0024206	PTGS2/PPARG	2
BP	GO:0032102	negative regulation of response to external stimulus	3/14	365/18670	0.00229817	0.00850448	0.00242791	IL2/NOS3/PPARG	3
BP	GO:0030316	osteoclast differentiation	2/14	97/18670	0.00233424	0.00860673	0.0024571	TNF/FOS	2
BP	GO:0051591	response to cAMP	2/14	97/18670	0.00233424	0.00860673	0.0024571	RELA/FOS	2
BP	GO:0050764	regulation of phagocytosis	2/14	98/18670	0.00238185	0.00875063	0.00249818	TNF/PPARG	2
BP	GO:2001243	negative regulation of intrinsic apoptotic signaling pathway	2/14	98/18670	0.00238185	0.00875063	0.00249818	PTGS2/BCL2	2
BP	GO:0002824	positive regulation of adaptive immune response based on somatic recombination of immune receptors built from immunoglobulin superfamily domains	2/14	100/18670	0.00247845	0.00907282	0.00259016	TNF/IL2	2
BP	GO:0010657	muscle cell apoptotic process	2/14	100/18670	0.00247845	0.00907282	0.00259016	TP53/PPARG	2
BP	GO:0032649	regulation of interferon-gamma production	2/14	101/18670	0.00252744	0.00920259	0.00262721	TNF/IL2	2
BP	GO:0046632	alpha-beta T cell differentiation	2/14	101/18670	0.00252744	0.00920259	0.00262721	IL2/BCL2	2
BP	GO:1903426	regulation of reactive oxygen species biosynthetic process	2/14	101/18670	0.00252744	0.00920259	0.00262721	TNF/PTGS2	2
BP	GO:0000079	regulation of cyclin-dependent protein serine/threonine kinase activity	2/14	102/18670	0.00257688	0.0093659	0.00267383	EGFR/CASP3	2
BP	GO:0042176	regulation of protein catabolic process	3/14	381/18670	0.00259623	0.00941942	0.00268911	EGFR/TNF/RELA	3
BP	GO:0046822	regulation of nucleocytoplasmic transport	2/14	104/18670	0.00267715	0.00969574	0.002768	TP53/PTGS2	2
BP	GO:0009165	nucleotide biosynthetic process	3/14	386/18670	0.00269408	0.00973977	0.00278056	TP53/PTGS2/NOS3	3
BP	GO:0002708	positive regulation of lymphocyte mediated immunity	2/14	105/18670	0.00272796	0.00981008	0.00280064	TNF/IL2	2
BP	GO:0002821	positive regulation of adaptive immune response	2/14	105/18670	0.00272796	0.00981008	0.00280064	TNF/IL2	2
BP	GO:0008593	regulation of Notch signaling pathway	2/14	105/18670	0.00272796	0.00981008	0.00280064	EGFR/NOS3	2
BP	GO:0045787	positive regulation of cell cycle	3/14	389/18670	0.00275388	0.00988585	0.00282227	EGFR/TP53/PRKCA	3
BP	GO:1901293	nucleoside phosphate biosynthetic process	3/14	390/18670	0.00277399	0.00992444	0.00283329	TP53/PTGS2/NOS3	3
BP	GO:0002286	T cell activation involved in immune response	2/14	106/18670	0.00277923	0.00992444	0.00283329	TP53/IL2	2
BP	GO:1904029	regulation of cyclin-dependent protein kinase activity	2/14	106/18670	0.00277923	0.00992444	0.00283329	EGFR/CASP3	2
BP	GO:0043502	regulation of muscle adaptation	2/14	107/18670	0.00283096	0.0100915	0.00288097	PRKCA/NOS3	2
BP	GO:0010959	regulation of metal ion transport	3/14	394/18670	0.00285537	0.0101607	0.00290075	PTGS2/BCL2/NOS3	3
BP	GO:0006275	regulation of DNA replication	2/14	108/18670	0.00288314	0.0102061	0.0029137	EGFR/TP53	2
BP	GO:1904659	glucose transmembrane transport	2/14	108/18670	0.00288314	0.0102061	0.0029137	TNF/PRKCB	2
BP	GO:2000278	regulation of DNA biosynthetic process	2/14	108/18670	0.00288314	0.0102061	0.0029137	TP53/PPARG	2
BP	GO:1903532	positive regulation of secretion by cell	3/14	399/18670	0.00295917	0.0104571	0.00298535	EGFR/TNF/IL2	3
BP	GO:0022037	metencephalon development	2/14	111/18670	0.0030424	0.0107326	0.00306401	TP53/BCL2	2
BP	GO:0043900	regulation of multi-organism process	3/14	405/18670	0.00308679	0.010848	0.00309695	TNF/BCL2/PRKCA	3
BP	GO:0003279	cardiac septum development	2/14	112/18670	0.00309639	0.010848	0.00309695	TP53/NOS3	2
BP	GO:0008645	hexose transmembrane transport	2/14	112/18670	0.00309639	0.010848	0.00309695	TNF/PRKCB	2
BP	GO:0050868	negative regulation of T cell activation	2/14	112/18670	0.00309639	0.010848	0.00309695	CASP3/IL2	2
BP	GO:0032609	interferon-gamma production	2/14	113/18670	0.00315083	0.0110198	0.003146	TNF/IL2	2
BP	GO:0019216	regulation of lipid metabolic process	3/14	410/18670	0.00319572	0.0111354	0.00317899	TNF/PTGS2/PPARG	3
BP	GO:0015749	monosaccharide transmembrane transport	2/14	114/18670	0.00320572	0.0111354	0.00317899	TNF/PRKCB	2
BP	GO:0042035	regulation of cytokine biosynthetic process	2/14	114/18670	0.00320572	0.0111354	0.00317899	TNF/RELA	2
BP	GO:0042752	regulation of circadian rhythm	2/14	114/18670	0.00320572	0.0111354	0.00317899	TP53/PPARG	2
BP	GO:1904375	regulation of protein localization to cell periphery	2/14	115/18670	0.00326107	0.0113084	0.00322837	EGFR/TNF	2
BP	GO:0007569	cell aging	2/14	116/18670	0.00331686	0.0114434	0.00326694	TP53/BCL2	2
BP	GO:0021782	glial cell development	2/14	116/18670	0.00331686	0.0114434	0.00326694	EGFR/TNF	2
BP	GO:0034219	carbohydrate transmembrane transport	2/14	116/18670	0.00331686	0.0114434	0.00326694	TNF/PRKCB	2
BP	GO:1900371	regulation of purine nucleotide biosynthetic process	2/14	117/18670	0.0033731	0.0116178	0.00331672	TP53/NOS3	2
BP	GO:0030808	regulation of nucleotide biosynthetic process	2/14	118/18670	0.00342979	0.0117932	0.00336678	TP53/NOS3	2
BP	GO:0032386	regulation of intracellular transport	3/14	423/18670	0.00349002	0.0119801	0.00342013	TP53/PTGS2/PRKCB	3
BP	GO:0002698	negative regulation of immune effector process	2/14	120/18670	0.00354451	0.0121466	0.00346769	TNF/IL2	2
BP	GO:0051047	positive regulation of secretion	3/14	428/18670	0.00360753	0.0123419	0.00352342	EGFR/TNF/IL2	3
BP	GO:0019079	viral genome replication	2/14	122/18670	0.00366101	0.012483	0.0035637	TNF/BCL2	2
BP	GO:0043500	muscle adaptation	2/14	122/18670	0.00366101	0.012483	0.0035637	PRKCA/NOS3	2
BP	GO:0042089	cytokine biosynthetic process	2/14	123/18670	0.00371993	0.0126627	0.00361501	TNF/RELA	2
BP	GO:0007043	cell-cell junction assembly	2/14	124/18670	0.0037793	0.0128006	0.0036544	TNF/PRKCA	2
BP	GO:0014066	regulation of phosphatidylinositol 3-kinase signaling	2/14	124/18670	0.0037793	0.0128006	0.0036544	EGFR/TNF	2
BP	GO:0042107	cytokine metabolic process	2/14	124/18670	0.0037793	0.0128006	0.0036544	TNF/RELA	2
BP	GO:0045471	response to ethanol	2/14	125/18670	0.00383911	0.0129602	0.00369994	CASP8/IL2	2
BP	GO:2000134	negative regulation of G1/S transition of mitotic cell cycle	2/14	125/18670	0.00383911	0.0129602	0.00369994	TP53/BCL2	2
BP	GO:0043620	regulation of DNA-templated transcription in response to stress	2/14	127/18670	0.00396006	0.0133464	0.0038102	TP53/RELA	2
BP	GO:1901990	regulation of mitotic cell cycle phase transition	3/14	444/18670	0.0039999	0.0134584	0.00384218	EGFR/TP53/BCL2	3
BP	GO:0034763	negative regulation of transmembrane transport	2/14	128/18670	0.00402119	0.0135078	0.00385627	TNF/PRKCB	2
BP	GO:0003206	cardiac chamber morphogenesis	2/14	129/18670	0.00408277	0.0136248	0.00388969	TP53/NOS3	2
BP	GO:0050853	B cell receptor signaling pathway	2/14	129/18670	0.00408277	0.0136248	0.00388969	PRKCB/BCL2	2
BP	GO:0071482	cellular response to light stimulus	2/14	129/18670	0.00408277	0.0136248	0.00388969	TP53/PTGS2	2
BP	GO:1903038	negative regulation of leukocyte cell-cell adhesion	2/14	129/18670	0.00408277	0.0136248	0.00388969	CASP3/IL2	2
BP	GO:0006997	nucleus organization	2/14	130/18670	0.00414479	0.0137867	0.0039359	PRKCB/PRKCA	2
BP	GO:0050671	positive regulation of lymphocyte proliferation	2/14	130/18670	0.00414479	0.0137867	0.0039359	IL2/BCL2	2
BP	GO:0045088	regulation of innate immune response	3/14	452/18670	0.00420556	0.0139037	0.00396931	RELA/CASP8/PPARG	3
BP	GO:0030183	B cell differentiation	2/14	131/18670	0.00420725	0.0139037	0.00396931	TP53/BCL2	2
BP	GO:0032946	positive regulation of mononuclear cell proliferation	2/14	131/18670	0.00420725	0.0139037	0.00396931	IL2/BCL2	2
BP	GO:1902807	negative regulation of cell cycle G1/S phase transition	2/14	131/18670	0.00420725	0.0139037	0.00396931	TP53/BCL2	2
BP	GO:0016570	histone modification	3/14	454/18670	0.00425797	0.0140485	0.00401066	TP53/PRKCB/PRKCA	3
BP	GO:0042177	negative regulation of protein catabolic process	2/14	132/18670	0.00427015	0.014066	0.00401563	EGFR/RELA	2
BP	GO:0002705	positive regulation of leukocyte mediated immunity	2/14	133/18670	0.00433349	0.0142516	0.00406862	TNF/IL2	2
BP	GO:0006874	cellular calcium ion homeostasis	3/14	458/18670	0.004364	0.0143288	0.00409067	IL2/PRKCB/BCL2	3
BP	GO:0001889	liver development	2/14	135/18670	0.00446148	0.0146019	0.00416862	EGFR/RELA	2
BP	GO:0060359	response to ammonium ion	2/14	135/18670	0.00446148	0.0146019	0.00416862	CASP3/RELA	2
BP	GO:0003012	muscle system process	3/14	465/18670	0.00455343	0.0148789	0.00424772	PTGS2/PRKCA/NOS3	3
BP	GO:0046425	regulation of JAK-STAT cascade	2/14	137/18670	0.00459122	0.0149784	0.00427612	TNF/IL2	2
BP	GO:0046631	alpha-beta T cell activation	2/14	138/18670	0.00465675	0.0151437	0.00432331	IL2/BCL2	2
BP	GO:0061008	hepaticobiliary system development	2/14	138/18670	0.00465675	0.0151437	0.00432331	EGFR/RELA	2
BP	GO:0055074	calcium ion homeostasis	3/14	471/18670	0.00471976	0.0152851	0.00436367	IL2/PRKCB/BCL2	3
BP	GO:0002700	regulation of production of molecular mediator of immune response	2/14	139/18670	0.00472271	0.0152851	0.00436367	TNF/IL2	2
BP	GO:0070665	positive regulation of leukocyte proliferation	2/14	139/18670	0.00472271	0.0152851	0.00436367	IL2/BCL2	2
BP	GO:0002429	immune response-activating cell surface receptor signaling pathway	3/14	473/18670	0.00477602	0.0154331	0.00440594	RELA/PRKCB/BCL2	3
BP	GO:0016569	covalent chromatin modification	3/14	474/18670	0.00480431	0.0155	0.00442502	TP53/PRKCB/PRKCA	3
BP	GO:0008286	insulin receptor signaling pathway	2/14	141/18670	0.00485593	0.0156418	0.00446551	RELA/PRKCB	2
BP	GO:0038127	ERBB signaling pathway	2/14	142/18670	0.0049232	0.0157837	0.00450601	EGFR/PRKCA	2
BP	GO:0050871	positive regulation of B cell activation	2/14	142/18670	0.0049232	0.0157837	0.00450601	IL2/BCL2	2
BP	GO:1900542	regulation of purine nucleotide metabolic process	2/14	142/18670	0.0049232	0.0157837	0.00450601	TP53/NOS3	2
BP	GO:1901987	regulation of cell cycle phase transition	3/14	480/18670	0.00497617	0.0159284	0.00454734	EGFR/TP53/BCL2	3
BP	GO:0006606	protein import into nucleus	2/14	143/18670	0.0049909	0.0159505	0.00455365	TP53/PTGS2	2
BP	GO:0051249	regulation of lymphocyte activation	3/14	485/18670	0.00512224	0.0163107	0.00465647	CASP3/IL2/BCL2	3
BP	GO:0002822	regulation of adaptive immune response based on somatic recombination of immune receptors built from immunoglobulin superfamily domains	2/14	145/18670	0.00512759	0.0163107	0.00465647	TNF/IL2	2
BP	GO:0007612	learning	2/14	145/18670	0.00512759	0.0163107	0.00465647	FOS/PTGS2	2
BP	GO:0006140	regulation of nucleotide metabolic process	2/14	146/18670	0.00519658	0.0164276	0.00468986	TP53/NOS3	2
BP	GO:0035264	multicellular organism growth	2/14	146/18670	0.00519658	0.0164276	0.00468986	TP53/BCL2	2
BP	GO:0051250	negative regulation of lymphocyte activation	2/14	146/18670	0.00519658	0.0164276	0.00468986	CASP3/IL2	2
BP	GO:1904892	regulation of STAT cascade	2/14	146/18670	0.00519658	0.0164276	0.00468986	TNF/IL2	2
BP	GO:0019359	nicotinamide nucleotide biosynthetic process	2/14	147/18670	0.005266	0.01657	0.00473051	TP53/PTGS2	2
BP	GO:0019363	pyridine nucleotide biosynthetic process	2/14	147/18670	0.005266	0.01657	0.00473051	TP53/PTGS2	2
BP	GO:0071236	cellular response to antibiotic	2/14	147/18670	0.005266	0.01657	0.00473051	TP53/RELA	2
BP	GO:0008643	carbohydrate transport	2/14	148/18670	0.00533586	0.0166868	0.00476385	TNF/PRKCB	2
BP	GO:0014065	phosphatidylinositol 3-kinase signaling	2/14	148/18670	0.00533586	0.0166868	0.00476385	EGFR/TNF	2
BP	GO:0051592	response to calcium ion	2/14	148/18670	0.00533586	0.0166868	0.00476385	EGFR/FOS	2
BP	GO:0061041	regulation of wound healing	2/14	148/18670	0.00533586	0.0166868	0.00476385	PRKCA/NOS3	2
BP	GO:0072503	cellular divalent inorganic cation homeostasis	3/14	493/18670	0.00536135	0.0167409	0.00477928	IL2/PRKCB/BCL2	3
BP	GO:0002706	regulation of lymphocyte mediated immunity	2/14	149/18670	0.00540614	0.0168035	0.00479717	TNF/IL2	2
BP	GO:0009267	cellular response to starvation	2/14	149/18670	0.00540614	0.0168035	0.00479717	TP53/BCL2	2
BP	GO:1903900	regulation of viral life cycle	2/14	149/18670	0.00540614	0.0168035	0.00479717	TNF/BCL2	2
BP	GO:0006914	autophagy	3/14	496/18670	0.00545274	0.0168969	0.00482382	TP53/CASP3/BCL2	3
BP	GO:0061919	process utilizing autophagic mechanism	3/14	496/18670	0.00545274	0.0168969	0.00482382	TP53/CASP3/BCL2	3
BP	GO:0048754	branching morphogenesis of an epithelial tube	2/14	150/18670	0.00547686	0.0169202	0.00483046	TNF/BCL2	2
BP	GO:0072525	pyridine-containing compound biosynthetic process	2/14	150/18670	0.00547686	0.0169202	0.00483046	TP53/PTGS2	2
BP	GO:0030902	hindbrain development	2/14	152/18670	0.00561957	0.0173348	0.00494883	TP53/BCL2	2
BP	GO:0034250	positive regulation of cellular amide metabolic process	2/14	153/18670	0.00569156	0.0174776	0.00498959	TNF/CASP3	2
BP	GO:0045807	positive regulation of endocytosis	2/14	153/18670	0.00569156	0.0174776	0.00498959	TNF/PPARG	2
BP	GO:0090316	positive regulation of intracellular protein transport	2/14	153/18670	0.00569156	0.0174776	0.00498959	TP53/PTGS2	2
BP	GO:0007259	JAK-STAT cascade	2/14	156/18670	0.00591011	0.01804	0.00515016	TNF/IL2	2
BP	GO:0042129	regulation of T cell proliferation	2/14	156/18670	0.00591011	0.01804	0.00515016	CASP3/IL2	2
BP	GO:0045216	cell-cell junction organization	2/14	156/18670	0.00591011	0.01804	0.00515016	TNF/PRKCA	2
BP	GO:0051053	negative regulation of DNA metabolic process	2/14	156/18670	0.00591011	0.01804	0.00515016	TP53/PPARG	2
BP	GO:1905952	regulation of lipid localization	2/14	157/18670	0.00598381	0.0182376	0.00520659	TNF/PPARG	2
BP	GO:0002819	regulation of adaptive immune response	2/14	160/18670	0.00620745	0.0188629	0.00538508	TNF/IL2	2
BP	GO:0007519	skeletal muscle tissue development	2/14	160/18670	0.00620745	0.0188629	0.00538508	FOS/BCL2	2
BP	GO:0031214	biomineral tissue development	2/14	163/18670	0.0064349	0.019467	0.00555755	PTGS2/NOS3	2
BP	GO:0045931	positive regulation of mitotic cell cycle	2/14	163/18670	0.0064349	0.019467	0.00555755	EGFR/PRKCA	2
BP	GO:0051170	import into nucleus	2/14	163/18670	0.0064349	0.019467	0.00555755	TP53/PTGS2	2
BP	GO:0050680	negative regulation of epithelial cell proliferation	2/14	165/18670	0.00658863	0.0199026	0.00568189	TNF/PPARG	2
BP	GO:0002244	hematopoietic progenitor cell differentiation	2/14	166/18670	0.00666613	0.0200772	0.00573174	TP53/BCL2	2
BP	GO:0097696	STAT cascade	2/14	166/18670	0.00666613	0.0200772	0.00573174	TNF/IL2	2
BP	GO:0038095	Fc-epsilon receptor signaling pathway	2/14	169/18670	0.00690114	0.0206933	0.00590763	RELA/FOS	2
BP	GO:0050728	negative regulation of inflammatory response	2/14	169/18670	0.00690114	0.0206933	0.00590763	IL2/PPARG	2
BP	GO:0060538	skeletal muscle organ development	2/14	169/18670	0.00690114	0.0206933	0.00590763	FOS/BCL2	2
BP	GO:0003205	cardiac chamber development	2/14	171/18670	0.0070599	0.0211072	0.00602581	TP53/NOS3	2
BP	GO:0016241	regulation of macroautophagy	2/14	171/18670	0.0070599	0.0211072	0.00602581	TP53/CASP3	2
BP	GO:0021543	pallium development	2/14	172/18670	0.0071399	0.0213152	0.00608517	EGFR/CASP3	2
BP	GO:0001659	temperature homeostasis	2/14	173/18670	0.00722032	0.0214675	0.00612867	TNF/PTGS2	2
BP	GO:0002695	negative regulation of leukocyte activation	2/14	175/18670	0.00738241	0.0214675	0.00612867	CASP3/IL2	2
BP	GO:0009408	response to heat	2/14	176/18670	0.00746407	0.0214675	0.00612867	PTGS2/NOS3	2
BP	GO:0050796	regulation of insulin secretion	2/14	176/18670	0.00746407	0.0214675	0.00612867	TNF/PRKCA	2
BP	GO:0051897	positive regulation of protein kinase B signaling	2/14	176/18670	0.00746407	0.0214675	0.00612867	EGFR/TNF	2
BP	GO:0002934	desmosome organization	1/14	10/18670	0.0074752	0.0214675	0.00612867	PRKCA	1
BP	GO:0010749	regulation of nitric oxide mediated signal transduction	1/14	10/18670	0.0074752	0.0214675	0.00612867	EGFR	1
BP	GO:0014041	regulation of neuron maturation	1/14	10/18670	0.0074752	0.0214675	0.00612867	BCL2	1
BP	GO:0021548	pons development	1/14	10/18670	0.0074752	0.0214675	0.00612867	BCL2	1
BP	GO:0031284	positive regulation of guanylate cyclase activity	1/14	10/18670	0.0074752	0.0214675	0.00612867	NOS3	1
BP	GO:0034350	regulation of glial cell apoptotic process	1/14	10/18670	0.0074752	0.0214675	0.00612867	PRKCA	1
BP	GO:0044359	modulation of molecular function in other organism	1/14	10/18670	0.0074752	0.0214675	0.00612867	CASP8	1
BP	GO:0045713	low-density lipoprotein particle receptor biosynthetic process	1/14	10/18670	0.0074752	0.0214675	0.00612867	PPARG	1
BP	GO:0048304	positive regulation of isotype switching to IgG isotypes	1/14	10/18670	0.0074752	0.0214675	0.00612867	IL2	1
BP	GO:0050861	positive regulation of B cell receptor signaling pathway	1/14	10/18670	0.0074752	0.0214675	0.00612867	PRKCB	1
BP	GO:0052205	modulation of molecular function in other organism involved in symbiotic interaction	1/14	10/18670	0.0074752	0.0214675	0.00612867	CASP8	1
BP	GO:0070391	response to lipoteichoic acid	1/14	10/18670	0.0074752	0.0214675	0.00612867	RELA	1
BP	GO:0071223	cellular response to lipoteichoic acid	1/14	10/18670	0.0074752	0.0214675	0.00612867	RELA	1
BP	GO:0090154	positive regulation of sphingolipid biosynthetic process	1/14	10/18670	0.0074752	0.0214675	0.00612867	TNF	1
BP	GO:0090336	positive regulation of brown fat cell differentiation	1/14	10/18670	0.0074752	0.0214675	0.00612867	PTGS2	1
BP	GO:0106049	regulation of cellular response to osmotic stress	1/14	10/18670	0.0074752	0.0214675	0.00612867	PTGS2	1
BP	GO:1900222	negative regulation of amyloid-beta clearance	1/14	10/18670	0.0074752	0.0214675	0.00612867	TNF	1
BP	GO:1901033	positive regulation of response to reactive oxygen species	1/14	10/18670	0.0074752	0.0214675	0.00612867	TNF	1
BP	GO:1903799	negative regulation of production of miRNAs involved in gene silencing by miRNA	1/14	10/18670	0.0074752	0.0214675	0.00612867	TP53	1
BP	GO:2000304	positive regulation of ceramide biosynthetic process	1/14	10/18670	0.0074752	0.0214675	0.00612867	TNF	1
BP	GO:2000317	negative regulation of T-helper 17 type immune response	1/14	10/18670	0.0074752	0.0214675	0.00612867	IL2	1
BP	GO:2000628	regulation of miRNA metabolic process	1/14	10/18670	0.0074752	0.0214675	0.00612867	RELA	1
BP	GO:0048469	cell maturation	2/14	177/18670	0.00754615	0.0216408	0.00617813	BCL2/PPARG	2
BP	GO:1903034	regulation of response to wounding	2/14	179/18670	0.00771154	0.022084	0.00630467	PRKCA/NOS3	2
BP	GO:0071346	cellular response to interferon-gamma	2/14	180/18670	0.00779485	0.0222601	0.00635493	TP53/PPARG	2
BP	GO:1901796	regulation of signal transduction by p53 class mediator	2/14	180/18670	0.00779485	0.0222601	0.00635493	TP53/BCL2	2
BP	GO:0002285	lymphocyte activation involved in immune response	2/14	181/18670	0.00787857	0.0223738	0.00638741	TP53/IL2	2
BP	GO:0010565	regulation of cellular ketone metabolic process	2/14	181/18670	0.00787857	0.0223738	0.00638741	PTGS2/PPARG	2
BP	GO:0022408	negative regulation of cell-cell adhesion	2/14	181/18670	0.00787857	0.0223738	0.00638741	CASP3/IL2	2
BP	GO:0048015	phosphatidylinositol-mediated signaling	2/14	181/18670	0.00787857	0.0223738	0.00638741	EGFR/TNF	2
BP	GO:0061138	morphogenesis of a branching epithelium	2/14	182/18670	0.00796271	0.0225813	0.00644664	TNF/BCL2	2
BP	GO:0048017	inositol lipid-mediated signaling	2/14	184/18670	0.00813221	0.0227413	0.0064923	EGFR/TNF	2
BP	GO:0046328	regulation of JNK cascade	2/14	185/18670	0.00821757	0.0227413	0.0064923	EGFR/TNF	2
BP	GO:0000185	activation of MAPKKK activity	1/14	11/18670	0.00821986	0.0227413	0.0064923	TNF	1
BP	GO:0002923	regulation of humoral immune response mediated by circulating immunoglobulin	1/14	11/18670	0.00821986	0.0227413	0.0064923	TNF	1
BP	GO:0009629	response to gravity	1/14	11/18670	0.00821986	0.0227413	0.0064923	FOS	1
BP	GO:0019371	cyclooxygenase pathway	1/14	11/18670	0.00821986	0.0227413	0.0064923	PTGS2	1
BP	GO:0031915	positive regulation of synaptic plasticity	1/14	11/18670	0.00821986	0.0227413	0.0064923	PTGS2	1
BP	GO:0032494	response to peptidoglycan	1/14	11/18670	0.00821986	0.0227413	0.0064923	RELA	1
BP	GO:0033234	negative regulation of protein sumoylation	1/14	11/18670	0.00821986	0.0227413	0.0064923	RELA	1
BP	GO:0036462	TRAIL-activated apoptotic signaling pathway	1/14	11/18670	0.00821986	0.0227413	0.0064923	CASP8	1
BP	GO:0045899	positive regulation of RNA polymerase II transcriptional preinitiation complex assembly	1/14	11/18670	0.00821986	0.0227413	0.0064923	TP53	1
BP	GO:0046007	negative regulation of activated T cell proliferation	1/14	11/18670	0.00821986	0.0227413	0.0064923	CASP3	1
BP	GO:0046886	positive regulation of hormone biosynthetic process	1/14	11/18670	0.00821986	0.0227413	0.0064923	TNF	1
BP	GO:0048742	regulation of skeletal muscle fiber development	1/14	11/18670	0.00821986	0.0227413	0.0064923	BCL2	1
BP	GO:0051024	positive regulation of immunoglobulin secretion	1/14	11/18670	0.00821986	0.0227413	0.0064923	IL2	1
BP	GO:0071803	positive regulation of podosome assembly	1/14	11/18670	0.00821986	0.0227413	0.0064923	TNF	1
BP	GO:1990440	positive regulation of transcription from RNA polymerase II promoter in response to endoplasmic reticulum stress	1/14	11/18670	0.00821986	0.0227413	0.0064923	TP53	1
BP	GO:2001269	positive regulation of cysteine-type endopeptidase activity involved in apoptotic signaling pathway	1/14	11/18670	0.00821986	0.0227413	0.0064923	CASP8	1
BP	GO:0006367	transcription initiation from RNA polymerase II promoter	2/14	188/18670	0.0084761	0.0234184	0.00668562	TP53/PPARG	2
BP	GO:0019362	pyridine nucleotide metabolic process	2/14	189/18670	0.0085631	0.0235948	0.00673598	TP53/PTGS2	2
BP	GO:0046496	nicotinamide nucleotide metabolic process	2/14	189/18670	0.0085631	0.0235948	0.00673598	TP53/PTGS2	2
BP	GO:0071478	cellular response to radiation	2/14	191/18670	0.0087383	0.023799	0.00679426	TP53/PTGS2	2
BP	GO:0043112	receptor metabolic process	2/14	192/18670	0.00882651	0.023799	0.00679426	TNF/PPARG	2
BP	GO:0002377	immunoglobulin production	2/14	193/18670	0.00891512	0.023799	0.00679426	TNF/IL2	2
BP	GO:0007219	Notch signaling pathway	2/14	193/18670	0.00891512	0.023799	0.00679426	EGFR/NOS3	2
BP	GO:0002674	negative regulation of acute inflammatory response	1/14	12/18670	0.008964	0.023799	0.00679426	PPARG	1
BP	GO:0002863	positive regulation of inflammatory response to antigenic stimulus	1/14	12/18670	0.008964	0.023799	0.00679426	TNF	1
BP	GO:0002903	negative regulation of B cell apoptotic process	1/14	12/18670	0.008964	0.023799	0.00679426	IL2	1
BP	GO:0006527	arginine catabolic process	1/14	12/18670	0.008964	0.023799	0.00679426	NOS3	1
BP	GO:0006983	ER overload response	1/14	12/18670	0.008964	0.023799	0.00679426	TP53	1
BP	GO:0010623	programmed cell death involved in cell development	1/14	12/18670	0.008964	0.023799	0.00679426	BCL2	1
BP	GO:0010889	regulation of sequestering of triglyceride	1/14	12/18670	0.008964	0.023799	0.00679426	PPARG	1
BP	GO:0010960	magnesium ion homeostasis	1/14	12/18670	0.008964	0.023799	0.00679426	EGFR	1
BP	GO:0031282	regulation of guanylate cyclase activity	1/14	12/18670	0.008964	0.023799	0.00679426	NOS3	1
BP	GO:0031392	regulation of prostaglandin biosynthetic process	1/14	12/18670	0.008964	0.023799	0.00679426	PTGS2	1
BP	GO:0032429	regulation of phospholipase A2 activity	1/14	12/18670	0.008964	0.023799	0.00679426	EGFR	1
BP	GO:0033197	response to vitamin E	1/14	12/18670	0.008964	0.023799	0.00679426	PPARG	1
BP	GO:0038110	interleukin-2-mediated signaling pathway	1/14	12/18670	0.008964	0.023799	0.00679426	IL2	1
BP	GO:0042368	vitamin D biosynthetic process	1/14	12/18670	0.008964	0.023799	0.00679426	TNF	1
BP	GO:0045080	positive regulation of chemokine biosynthetic process	1/14	12/18670	0.008964	0.023799	0.00679426	TNF	1
BP	GO:0045416	positive regulation of interleukin-8 biosynthetic process	1/14	12/18670	0.008964	0.023799	0.00679426	TNF	1
BP	GO:0048302	regulation of isotype switching to IgG isotypes	1/14	12/18670	0.008964	0.023799	0.00679426	IL2	1
BP	GO:0051095	regulation of helicase activity	1/14	12/18670	0.008964	0.023799	0.00679426	TP53	1
BP	GO:0051798	positive regulation of hair follicle development	1/14	12/18670	0.008964	0.023799	0.00679426	TNF	1
BP	GO:0070243	regulation of thymocyte apoptotic process	1/14	12/18670	0.008964	0.023799	0.00679426	TP53	1
BP	GO:1900402	regulation of carbohydrate metabolic process by regulation of transcription from RNA polymerase II promoter	1/14	12/18670	0.008964	0.023799	0.00679426	TP53	1
BP	GO:1905461	positive regulation of vascular associated smooth muscle cell apoptotic process	1/14	12/18670	0.008964	0.023799	0.00679426	PPARG	1
BP	GO:2000121	regulation of removal of superoxide radicals	1/14	12/18670	0.008964	0.023799	0.00679426	TNF	1
BP	GO:2000341	regulation of chemokine (C-X-C motif) ligand 2 production	1/14	12/18670	0.008964	0.023799	0.00679426	TNF	1
BP	GO:0072524	pyridine-containing compound metabolic process	2/14	195/18670	0.00909356	0.0241115	0.00688349	TP53/PTGS2	2
BP	GO:0001763	morphogenesis of a branching structure	2/14	196/18670	0.00918338	0.0242865	0.00693345	TNF/BCL2	2
BP	GO:0071897	DNA biosynthetic process	2/14	196/18670	0.00918338	0.0242865	0.00693345	TP53/PPARG	2
BP	GO:0002221	pattern recognition receptor signaling pathway	2/14	197/18670	0.0092736	0.0244934	0.0069925	RELA/CASP8	2
BP	GO:0046890	regulation of lipid biosynthetic process	2/14	198/18670	0.00936423	0.0247007	0.0070517	TNF/PTGS2	2
BP	GO:0007179	transforming growth factor beta receptor signaling pathway	2/14	199/18670	0.00945525	0.0248444	0.00709272	TP53/FOS	2
BP	GO:0017038	protein import	2/14	199/18670	0.00945525	0.0248444	0.00709272	TP53/PTGS2	2
BP	GO:0034341	response to interferon-gamma	2/14	199/18670	0.00945525	0.0248444	0.00709272	TP53/PPARG	2
BP	GO:0002703	regulation of leukocyte mediated immunity	2/14	201/18670	0.00963851	0.0249293	0.00711695	TNF/IL2	2
BP	GO:0007494	midgut development	1/14	13/18670	0.00970763	0.0249293	0.00711695	EGFR	1
BP	GO:0010745	negative regulation of macrophage derived foam cell differentiation	1/14	13/18670	0.00970763	0.0249293	0.00711695	PPARG	1
BP	GO:0014745	negative regulation of muscle adaptation	1/14	13/18670	0.00970763	0.0249293	0.00711695	NOS3	1
BP	GO:0030656	regulation of vitamin metabolic process	1/14	13/18670	0.00970763	0.0249293	0.00711695	TNF	1
BP	GO:0042635	positive regulation of hair cycle	1/14	13/18670	0.00970763	0.0249293	0.00711695	TNF	1
BP	GO:0047484	regulation of response to osmotic stress	1/14	13/18670	0.00970763	0.0249293	0.00711695	PTGS2	1
BP	GO:0048291	isotype switching to IgG isotypes	1/14	13/18670	0.00970763	0.0249293	0.00711695	IL2	1
BP	GO:0050872	white fat cell differentiation	1/14	13/18670	0.00970763	0.0249293	0.00711695	PPARG	1
BP	GO:0060100	positive regulation of phagocytosis, engulfment	1/14	13/18670	0.00970763	0.0249293	0.00711695	PPARG	1
BP	GO:0061029	eyelid development in camera-type eye	1/14	13/18670	0.00970763	0.0249293	0.00711695	EGFR	1
BP	GO:0070431	nucleotide-binding oligomerization domain containing 2 signaling pathway	1/14	13/18670	0.00970763	0.0249293	0.00711695	RELA	1
BP	GO:0071352	cellular response to interleukin-2	1/14	13/18670	0.00970763	0.0249293	0.00711695	IL2	1
BP	GO:0090399	replicative senescence	1/14	13/18670	0.00970763	0.0249293	0.00711695	TP53	1
BP	GO:1901550	regulation of endothelial cell development	1/14	13/18670	0.00970763	0.0249293	0.00711695	TNF	1
BP	GO:1902894	negative regulation of pri-miRNA transcription by RNA polymerase II	1/14	13/18670	0.00970763	0.0249293	0.00711695	RELA	1
BP	GO:1903140	regulation of establishment of endothelial barrier	1/14	13/18670	0.00970763	0.0249293	0.00711695	TNF	1
BP	GO:1905155	positive regulation of membrane invagination	1/14	13/18670	0.00970763	0.0249293	0.00711695	PPARG	1
BP	GO:0009746	response to hexose	2/14	202/18670	0.00973073	0.0249572	0.00712492	CASP3/PTGS2	2
BP	GO:0030278	regulation of ossification	2/14	203/18670	0.00982335	0.0251631	0.0071837	TNF/BCL2	2
BP	GO:0050679	positive regulation of epithelial cell proliferation	2/14	206/18670	0.0101036	0.0258485	0.00737938	EGFR/PRKCA	2
BP	GO:0006733	oxidoreduction coenzyme metabolic process	2/14	207/18670	0.0101978	0.0259593	0.007411	TP53/PTGS2	2
BP	GO:0030073	insulin secretion	2/14	207/18670	0.0101978	0.0259593	0.007411	TNF/PRKCA	2
BP	GO:0034284	response to monosaccharide	2/14	207/18670	0.0101978	0.0259593	0.007411	CASP3/PTGS2	2
BP	GO:0070555	response to interleukin-1	2/14	207/18670	0.0101978	0.0259593	0.007411	RELA/PRKCA	2
BP	GO:0050792	regulation of viral process	2/14	208/18670	0.0102924	0.026114	0.00745518	TNF/BCL2	2
BP	GO:0006006	glucose metabolic process	2/14	209/18670	0.0103874	0.026114	0.00745518	TNF/TP53	2
BP	GO:0051701	interaction with host	2/14	209/18670	0.0103874	0.026114	0.00745518	EGFR/CASP8	2
BP	GO:0034356	NAD biosynthesis via nicotinamide riboside salvage pathway	1/14	14/18670	0.0104507	0.026114	0.00745518	PTGS2	1
BP	GO:0036295	cellular response to increased oxygen levels	1/14	14/18670	0.0104507	0.026114	0.00745518	PPARG	1
BP	GO:0043374	CD8-positive, alpha-beta T cell differentiation	1/14	14/18670	0.0104507	0.026114	0.00745518	BCL2	1
BP	GO:0045591	positive regulation of regulatory T cell differentiation	1/14	14/18670	0.0104507	0.026114	0.00745518	IL2	1
BP	GO:0050862	positive regulation of T cell receptor signaling pathway	1/14	14/18670	0.0104507	0.026114	0.00745518	RELA	1
BP	GO:0070234	positive regulation of T cell apoptotic process	1/14	14/18670	0.0104507	0.026114	0.00745518	TP53	1
BP	GO:0070669	response to interleukin-2	1/14	14/18670	0.0104507	0.026114	0.00745518	IL2	1
BP	GO:0072567	chemokine (C-X-C motif) ligand 2 production	1/14	14/18670	0.0104507	0.026114	0.00745518	TNF	1
BP	GO:0097202	activation of cysteine-type endopeptidase activity	1/14	14/18670	0.0104507	0.026114	0.00745518	CASP8	1
BP	GO:0099171	presynaptic modulation of chemical synaptic transmission	1/14	14/18670	0.0104507	0.026114	0.00745518	PRKCB	1
BP	GO:0106070	regulation of adenylate cyclase-activating G protein-coupled receptor signaling pathway	1/14	14/18670	0.0104507	0.026114	0.00745518	PRKCA	1
BP	GO:2001279	regulation of unsaturated fatty acid biosynthetic process	1/14	14/18670	0.0104507	0.026114	0.00745518	PTGS2	1
BP	GO:0007254	JNK cascade	2/14	214/18670	0.0108684	0.0271244	0.00774361	EGFR/TNF	2
BP	GO:0032388	positive regulation of intracellular transport	2/14	215/18670	0.0109657	0.0273339	0.00780343	TP53/PTGS2	2
BP	GO:0002699	positive regulation of immune effector process	2/14	216/18670	0.0110635	0.0273659	0.00781258	TNF/IL2	2
BP	GO:0030812	negative regulation of nucleotide catabolic process	1/14	15/18670	0.0111933	0.0273659	0.00781258	TP53	1
BP	GO:0032352	positive regulation of hormone metabolic process	1/14	15/18670	0.0111933	0.0273659	0.00781258	TNF	1
BP	GO:0033689	negative regulation of osteoblast proliferation	1/14	15/18670	0.0111933	0.0273659	0.00781258	BCL2	1
BP	GO:0042362	fat-soluble vitamin biosynthetic process	1/14	15/18670	0.0111933	0.0273659	0.00781258	TNF	1
BP	GO:0045073	regulation of chemokine biosynthetic process	1/14	15/18670	0.0111933	0.0273659	0.00781258	TNF	1
BP	GO:0045410	positive regulation of interleukin-6 biosynthetic process	1/14	15/18670	0.0111933	0.0273659	0.00781258	TNF	1
BP	GO:0045898	regulation of RNA polymerase II transcriptional preinitiation complex assembly	1/14	15/18670	0.0111933	0.0273659	0.00781258	TP53	1
BP	GO:0046321	positive regulation of fatty acid oxidation	1/14	15/18670	0.0111933	0.0273659	0.00781258	PPARG	1
BP	GO:0048070	regulation of developmental pigmentation	1/14	15/18670	0.0111933	0.0273659	0.00781258	BCL2	1
BP	GO:0051044	positive regulation of membrane protein ectodomain proteolysis	1/14	15/18670	0.0111933	0.0273659	0.00781258	TNF	1
BP	GO:0051198	negative regulation of coenzyme metabolic process	1/14	15/18670	0.0111933	0.0273659	0.00781258	TP53	1
BP	GO:0060099	regulation of phagocytosis, engulfment	1/14	15/18670	0.0111933	0.0273659	0.00781258	PPARG	1
BP	GO:0071801	regulation of podosome assembly	1/14	15/18670	0.0111933	0.0273659	0.00781258	TNF	1
BP	GO:0090197	positive regulation of chemokine secretion	1/14	15/18670	0.0111933	0.0273659	0.00781258	TNF	1
BP	GO:1900119	positive regulation of execution phase of apoptosis	1/14	15/18670	0.0111933	0.0273659	0.00781258	TP53	1
BP	GO:0016064	immunoglobulin mediated immune response	2/14	218/18670	0.0112602	0.0274635	0.00784043	TNF/IL2	2
BP	GO:0019722	calcium-mediated signaling	2/14	218/18670	0.0112602	0.0274635	0.00784043	EGFR/TNF	2
BP	GO:0019724	B cell mediated immunity	2/14	221/18670	0.0115581	0.0281565	0.00803828	TNF/IL2	2
BP	GO:0043903	regulation of symbiosis, encompassing mutualism through parasitism	2/14	222/18670	0.0116582	0.028298	0.00807866	TNF/BCL2	2
BP	GO:0002739	regulation of cytokine secretion involved in immune response	1/14	16/18670	0.0119354	0.028298	0.00807866	TNF	1
BP	GO:0010225	response to UV-C	1/14	16/18670	0.0119354	0.028298	0.00807866	TP53	1
BP	GO:0010885	regulation of cholesterol storage	1/14	16/18670	0.0119354	0.028298	0.00807866	PPARG	1
BP	GO:0019372	lipoxygenase pathway	1/14	16/18670	0.0119354	0.028298	0.00807866	PTGS2	1
BP	GO:0030889	negative regulation of B cell proliferation	1/14	16/18670	0.0119354	0.028298	0.00807866	CASP3	1
BP	GO:0032225	regulation of synaptic transmission, dopaminergic	1/14	16/18670	0.0119354	0.028298	0.00807866	PTGS2	1
BP	GO:0033033	negative regulation of myeloid cell apoptotic process	1/14	16/18670	0.0119354	0.028298	0.00807866	BCL2	1
BP	GO:0034116	positive regulation of heterotypic cell-cell adhesion	1/14	16/18670	0.0119354	0.028298	0.00807866	TNF	1
BP	GO:0042033	chemokine biosynthetic process	1/14	16/18670	0.0119354	0.028298	0.00807866	TNF	1
BP	GO:0045623	negative regulation of T-helper cell differentiation	1/14	16/18670	0.0119354	0.028298	0.00807866	IL2	1
BP	GO:0045986	negative regulation of smooth muscle contraction	1/14	16/18670	0.0119354	0.028298	0.00807866	PTGS2	1
BP	GO:0046325	negative regulation of glucose import	1/14	16/18670	0.0119354	0.028298	0.00807866	TNF	1
BP	GO:0050755	chemokine metabolic process	1/14	16/18670	0.0119354	0.028298	0.00807866	TNF	1
BP	GO:0070886	positive regulation of calcineurin-NFAT signaling cascade	1/14	16/18670	0.0119354	0.028298	0.00807866	TNF	1
BP	GO:0071380	cellular response to prostaglandin E stimulus	1/14	16/18670	0.0119354	0.028298	0.00807866	PPARG	1
BP	GO:0090153	regulation of sphingolipid biosynthetic process	1/14	16/18670	0.0119354	0.028298	0.00807866	TNF	1
BP	GO:0090335	regulation of brown fat cell differentiation	1/14	16/18670	0.0119354	0.028298	0.00807866	PTGS2	1
BP	GO:0106058	positive regulation of calcineurin-mediated signaling	1/14	16/18670	0.0119354	0.028298	0.00807866	TNF	1
BP	GO:1902166	negative regulation of intrinsic apoptotic signaling pathway in response to DNA damage by p53 class mediator	1/14	16/18670	0.0119354	0.028298	0.00807866	BCL2	1
BP	GO:1905038	regulation of membrane lipid metabolic process	1/14	16/18670	0.0119354	0.028298	0.00807866	TNF	1
BP	GO:1905153	regulation of membrane invagination	1/14	16/18670	0.0119354	0.028298	0.00807866	PPARG	1
BP	GO:2000303	regulation of ceramide biosynthetic process	1/14	16/18670	0.0119354	0.028298	0.00807866	TNF	1
BP	GO:0033157	regulation of intracellular protein transport	2/14	225/18670	0.0119608	0.0283253	0.00808646	TP53/PTGS2	2
BP	GO:0051054	positive regulation of DNA metabolic process	2/14	228/18670	0.0122669	0.0290164	0.00828377	EGFR/IL2	2
BP	GO:0003184	pulmonary valve morphogenesis	1/14	17/18670	0.0126769	0.0294399	0.00840468	NOS3	1
BP	GO:0006089	lactate metabolic process	1/14	17/18670	0.0126769	0.0294399	0.00840468	TP53	1
BP	GO:0006978	DNA damage response, signal transduction by p53 class mediator resulting in transcription of p21 class mediator	1/14	17/18670	0.0126769	0.0294399	0.00840468	TP53	1
BP	GO:0008340	determination of adult lifespan	1/14	17/18670	0.0126769	0.0294399	0.00840468	TP53	1
BP	GO:0031000	response to caffeine	1/14	17/18670	0.0126769	0.0294399	0.00840468	PPARG	1
BP	GO:0032740	positive regulation of interleukin-17 production	1/14	17/18670	0.0126769	0.0294399	0.00840468	IL2	1
BP	GO:0032966	negative regulation of collagen biosynthetic process	1/14	17/18670	0.0126769	0.0294399	0.00840468	PPARG	1
BP	GO:0035729	cellular response to hepatocyte growth factor stimulus	1/14	17/18670	0.0126769	0.0294399	0.00840468	RELA	1
BP	GO:0036270	response to diuretic	1/14	17/18670	0.0126769	0.0294399	0.00840468	PPARG	1
BP	GO:0060850	regulation of transcription involved in cell fate commitment	1/14	17/18670	0.0126769	0.0294399	0.00840468	PPARG	1
BP	GO:0070242	thymocyte apoptotic process	1/14	17/18670	0.0126769	0.0294399	0.00840468	TP53	1
BP	GO:0071850	mitotic cell cycle arrest	1/14	17/18670	0.0126769	0.0294399	0.00840468	TP53	1
BP	GO:1901524	regulation of mitophagy	1/14	17/18670	0.0126769	0.0294399	0.00840468	TP53	1
BP	GO:1905331	negative regulation of morphogenesis of an epithelium	1/14	17/18670	0.0126769	0.0294399	0.00840468	TNF	1
BP	GO:2000811	negative regulation of anoikis	1/14	17/18670	0.0126769	0.0294399	0.00840468	BCL2	1
BP	GO:2001267	regulation of cysteine-type endopeptidase activity involved in apoptotic signaling pathway	1/14	17/18670	0.0126769	0.0294399	0.00840468	CASP8	1
BP	GO:0032872	regulation of stress-activated MAPK cascade	2/14	237/18670	0.0132058	0.0305023	0.00870796	EGFR/TNF	2
BP	GO:0051607	defense response to virus	2/14	238/18670	0.013312	0.0305023	0.00870796	RELA/BCL2	2
BP	GO:0002902	regulation of B cell apoptotic process	1/14	18/18670	0.013418	0.0305023	0.00870796	IL2	1
BP	GO:0010713	negative regulation of collagen metabolic process	1/14	18/18670	0.013418	0.0305023	0.00870796	PPARG	1
BP	GO:0010878	cholesterol storage	1/14	18/18670	0.013418	0.0305023	0.00870796	PPARG	1
BP	GO:0031065	positive regulation of histone deacetylation	1/14	18/18670	0.013418	0.0305023	0.00870796	TP53	1
BP	GO:0031293	membrane protein intracellular domain proteolysis	1/14	18/18670	0.013418	0.0305023	0.00870796	RELA	1
BP	GO:0042772	DNA damage response, signal transduction resulting in transcription	1/14	18/18670	0.013418	0.0305023	0.00870796	TP53	1
BP	GO:0070230	positive regulation of lymphocyte apoptotic process	1/14	18/18670	0.013418	0.0305023	0.00870796	TP53	1
BP	GO:0071318	cellular response to ATP	1/14	18/18670	0.013418	0.0305023	0.00870796	PTGS2	1
BP	GO:0090196	regulation of chemokine secretion	1/14	18/18670	0.013418	0.0305023	0.00870796	TNF	1
BP	GO:0090330	regulation of platelet aggregation	1/14	18/18670	0.013418	0.0305023	0.00870796	PRKCA	1
BP	GO:0150078	positive regulation of neuroinflammatory response	1/14	18/18670	0.013418	0.0305023	0.00870796	TNF	1
BP	GO:1900221	regulation of amyloid-beta clearance	1/14	18/18670	0.013418	0.0305023	0.00870796	TNF	1
BP	GO:1902165	regulation of intrinsic apoptotic signaling pathway in response to DNA damage by p53 class mediator	1/14	18/18670	0.013418	0.0305023	0.00870796	BCL2	1
BP	GO:2000319	regulation of T-helper 17 cell differentiation	1/14	18/18670	0.013418	0.0305023	0.00870796	IL2	1
BP	GO:2000647	negative regulation of stem cell proliferation	1/14	18/18670	0.013418	0.0305023	0.00870796	TP53	1
BP	GO:0031348	negative regulation of defense response	2/14	239/18670	0.0134186	0.0305023	0.00870796	IL2/PPARG	2
BP	GO:0070302	regulation of stress-activated protein kinase signaling cascade	2/14	239/18670	0.0134186	0.0305023	0.00870796	EGFR/TNF	2
BP	GO:0038093	Fc receptor signaling pathway	2/14	241/18670	0.0136329	0.030955	0.0088372	RELA/FOS	2
BP	GO:0051896	regulation of protein kinase B signaling	2/14	244/18670	0.0139573	0.0314479	0.00897792	EGFR/TNF	2
BP	GO:0002363	alpha-beta T cell lineage commitment	1/14	19/18670	0.0141585	0.0314479	0.00897792	BCL2	1
BP	GO:0002544	chronic inflammatory response	1/14	19/18670	0.0141585	0.0314479	0.00897792	TNF	1
BP	GO:0002922	positive regulation of humoral immune response	1/14	19/18670	0.0141585	0.0314479	0.00897792	TNF	1
BP	GO:0010523	negative regulation of calcium ion transport into cytosol	1/14	19/18670	0.0141585	0.0314479	0.00897792	BCL2	1
BP	GO:0010544	negative regulation of platelet activation	1/14	19/18670	0.0141585	0.0314479	0.00897792	NOS3	1
BP	GO:0010663	positive regulation of striated muscle cell apoptotic process	1/14	19/18670	0.0141585	0.0314479	0.00897792	TP53	1
BP	GO:0010666	positive regulation of cardiac muscle cell apoptotic process	1/14	19/18670	0.0141585	0.0314479	0.00897792	TP53	1
BP	GO:0030949	positive regulation of vascular endothelial growth factor receptor signaling pathway	1/14	19/18670	0.0141585	0.0314479	0.00897792	PRKCB	1
BP	GO:0032930	positive regulation of superoxide anion generation	1/14	19/18670	0.0141585	0.0314479	0.00897792	EGFR	1
BP	GO:0033189	response to vitamin A	1/14	19/18670	0.0141585	0.0314479	0.00897792	PPARG	1
BP	GO:0034138	toll-like receptor 3 signaling pathway	1/14	19/18670	0.0141585	0.0314479	0.00897792	CASP8	1
BP	GO:0035728	response to hepatocyte growth factor	1/14	19/18670	0.0141585	0.0314479	0.00897792	RELA	1
BP	GO:0045414	regulation of interleukin-8 biosynthetic process	1/14	19/18670	0.0141585	0.0314479	0.00897792	TNF	1
BP	GO:0060252	positive regulation of glial cell proliferation	1/14	19/18670	0.0141585	0.0314479	0.00897792	TNF	1
BP	GO:0071800	podosome assembly	1/14	19/18670	0.0141585	0.0314479	0.00897792	TNF	1
BP	GO:1900409	positive regulation of cellular response to oxidative stress	1/14	19/18670	0.0141585	0.0314479	0.00897792	TNF	1
BP	GO:1905288	vascular associated smooth muscle cell apoptotic process	1/14	19/18670	0.0141585	0.0314479	0.00897792	PPARG	1
BP	GO:1905459	regulation of vascular associated smooth muscle cell apoptotic process	1/14	19/18670	0.0141585	0.0314479	0.00897792	PPARG	1
BP	GO:2000010	positive regulation of protein localization to cell surface	1/14	19/18670	0.0141585	0.0314479	0.00897792	TNF	1
BP	GO:0042180	cellular ketone metabolic process	2/14	248/18670	0.014395	0.0319037	0.00910805	PTGS2/PPARG	2
BP	GO:1901991	negative regulation of mitotic cell cycle phase transition	2/14	248/18670	0.014395	0.0319037	0.00910805	TP53/BCL2	2
BP	GO:0006352	DNA-templated transcription, initiation	2/14	249/18670	0.0145054	0.0320438	0.00914805	TP53/PPARG	2
BP	GO:0019318	hexose metabolic process	2/14	249/18670	0.0145054	0.0320438	0.00914805	TNF/TP53	2
BP	GO:0071560	cellular response to transforming growth factor beta stimulus	2/14	249/18670	0.0145054	0.0320438	0.00914805	TP53/FOS	2
BP	GO:0071383	cellular response to steroid hormone stimulus	2/14	250/18670	0.0146161	0.0322484	0.00920647	EGFR/PPARG	2
BP	GO:0008016	regulation of heart contraction	2/14	251/18670	0.0147272	0.0322484	0.00920647	IL2/NOS3	2
BP	GO:0021537	telencephalon development	2/14	251/18670	0.0147272	0.0322484	0.00920647	EGFR/CASP3	2
BP	GO:0002320	lymphoid progenitor cell differentiation	1/14	20/18670	0.0148985	0.0322484	0.00920647	BCL2	1
BP	GO:0002374	cytokine secretion involved in immune response	1/14	20/18670	0.0148985	0.0322484	0.00920647	TNF	1
BP	GO:0006525	arginine metabolic process	1/14	20/18670	0.0148985	0.0322484	0.00920647	NOS3	1
BP	GO:0010042	response to manganese ion	1/14	20/18670	0.0148985	0.0322484	0.00920647	PTGS2	1
BP	GO:0030220	platelet formation	1/14	20/18670	0.0148985	0.0322484	0.00920647	CASP3	1
BP	GO:0032042	mitochondrial DNA metabolic process	1/14	20/18670	0.0148985	0.0322484	0.00920647	TP53	1
BP	GO:0032495	response to muramyl dipeptide	1/14	20/18670	0.0148985	0.0322484	0.00920647	RELA	1
BP	GO:0034393	positive regulation of smooth muscle cell apoptotic process	1/14	20/18670	0.0148985	0.0322484	0.00920647	PPARG	1
BP	GO:0042228	interleukin-8 biosynthetic process	1/14	20/18670	0.0148985	0.0322484	0.00920647	TNF	1
BP	GO:0043369	CD4-positive or CD8-positive, alpha-beta T cell lineage commitment	1/14	20/18670	0.0148985	0.0322484	0.00920647	BCL2	1
BP	GO:0043371	negative regulation of CD4-positive, alpha-beta T cell differentiation	1/14	20/18670	0.0148985	0.0322484	0.00920647	IL2	1
BP	GO:0043586	tongue development	1/14	20/18670	0.0148985	0.0322484	0.00920647	EGFR	1
BP	GO:0051797	regulation of hair follicle development	1/14	20/18670	0.0148985	0.0322484	0.00920647	TNF	1
BP	GO:0060261	positive regulation of transcription initiation from RNA polymerase II promoter	1/14	20/18670	0.0148985	0.0322484	0.00920647	TP53	1
BP	GO:0071636	positive regulation of transforming growth factor beta production	1/14	20/18670	0.0148985	0.0322484	0.00920647	PTGS2	1
BP	GO:0090195	chemokine secretion	1/14	20/18670	0.0148985	0.0322484	0.00920647	TNF	1
BP	GO:2000027	regulation of animal organ morphogenesis	2/14	253/18670	0.0149505	0.0323268	0.00922883	TNF/BCL2	2
BP	GO:0071559	response to transforming growth factor beta	2/14	255/18670	0.0151753	0.0327781	0.00935768	TP53/FOS	2
BP	GO:0043406	positive regulation of MAP kinase activity	2/14	258/18670	0.0155153	0.0331799	0.00947237	EGFR/TNF	2
BP	GO:0003007	heart morphogenesis	2/14	259/18670	0.0156294	0.0331799	0.00947237	TP53/NOS3	2
BP	GO:0003177	pulmonary valve development	1/14	21/18670	0.015638	0.0331799	0.00947237	NOS3	1
BP	GO:0010893	positive regulation of steroid biosynthetic process	1/14	21/18670	0.015638	0.0331799	0.00947237	TNF	1
BP	GO:0032332	positive regulation of chondrocyte differentiation	1/14	21/18670	0.015638	0.0331799	0.00947237	RELA	1
BP	GO:0035357	peroxisome proliferator activated receptor signaling pathway	1/14	21/18670	0.015638	0.0331799	0.00947237	PPARG	1
BP	GO:0036344	platelet morphogenesis	1/14	21/18670	0.015638	0.0331799	0.00947237	CASP3	1
BP	GO:0043153	entrainment of circadian clock by photoperiod	1/14	21/18670	0.015638	0.0331799	0.00947237	TP53	1
BP	GO:0046827	positive regulation of protein export from nucleus	1/14	21/18670	0.015638	0.0331799	0.00947237	TP53	1
BP	GO:0051412	response to corticosterone	1/14	21/18670	0.015638	0.0331799	0.00947237	FOS	1
BP	GO:0051900	regulation of mitochondrial depolarization	1/14	21/18670	0.015638	0.0331799	0.00947237	BCL2	1
BP	GO:0055093	response to hyperoxia	1/14	21/18670	0.015638	0.0331799	0.00947237	PPARG	1
BP	GO:0071498	cellular response to fluid shear stress	1/14	21/18670	0.015638	0.0331799	0.00947237	PTGS2	1
BP	GO:1902884	positive regulation of response to oxidative stress	1/14	21/18670	0.015638	0.0331799	0.00947237	TNF	1
BP	GO:2000269	regulation of fibroblast apoptotic process	1/14	21/18670	0.015638	0.0331799	0.00947237	TP53	1
BP	GO:2000316	regulation of T-helper 17 type immune response	1/14	21/18670	0.015638	0.0331799	0.00947237	IL2	1
BP	GO:2000810	regulation of bicellular tight junction assembly	1/14	21/18670	0.015638	0.0331799	0.00947237	TNF	1
BP	GO:0072659	protein localization to plasma membrane	2/14	260/18670	0.0157438	0.0333697	0.00952658	EGFR/TNF	2
BP	GO:0009108	coenzyme biosynthetic process	2/14	261/18670	0.0158586	0.0335782	0.00958608	TP53/PTGS2	2
BP	GO:0034504	protein localization to nucleus	2/14	262/18670	0.0159738	0.0337869	0.00964568	TP53/PTGS2	2
BP	GO:0031330	negative regulation of cellular catabolic process	2/14	264/18670	0.0162052	0.0340393	0.00971775	TP53/BCL2	2
BP	GO:0000423	mitophagy	1/14	22/18670	0.0163769	0.0340393	0.00971775	TP53	1
BP	GO:0006582	melanin metabolic process	1/14	22/18670	0.0163769	0.0340393	0.00971775	BCL2	1
BP	GO:0010226	response to lithium ion	1/14	22/18670	0.0163769	0.0340393	0.00971775	PTGS2	1
BP	GO:0010869	regulation of receptor biosynthetic process	1/14	22/18670	0.0163769	0.0340393	0.00971775	PPARG	1
BP	GO:0031281	positive regulation of cyclase activity	1/14	22/18670	0.0163769	0.0340393	0.00971775	NOS3	1
BP	GO:0032469	endoplasmic reticulum calcium ion homeostasis	1/14	22/18670	0.0163769	0.0340393	0.00971775	BCL2	1
BP	GO:0032928	regulation of superoxide anion generation	1/14	22/18670	0.0163769	0.0340393	0.00971775	EGFR	1
BP	GO:0033233	regulation of protein sumoylation	1/14	22/18670	0.0163769	0.0340393	0.00971775	RELA	1
BP	GO:0042359	vitamin D metabolic process	1/14	22/18670	0.0163769	0.0340393	0.00971775	TNF	1
BP	GO:0043496	regulation of protein homodimerization activity	1/14	22/18670	0.0163769	0.0340393	0.00971775	BCL2	1
BP	GO:0045723	positive regulation of fatty acid biosynthetic process	1/14	22/18670	0.0163769	0.0340393	0.00971775	PTGS2	1
BP	GO:0051000	positive regulation of nitric-oxide synthase activity	1/14	22/18670	0.0163769	0.0340393	0.00971775	TNF	1
BP	GO:0051195	negative regulation of cofactor metabolic process	1/14	22/18670	0.0163769	0.0340393	0.00971775	TP53	1
BP	GO:0071379	cellular response to prostaglandin stimulus	1/14	22/18670	0.0163769	0.0340393	0.00971775	PPARG	1
BP	GO:0071404	cellular response to low-density lipoprotein particle stimulus	1/14	22/18670	0.0163769	0.0340393	0.00971775	PPARG	1
BP	GO:0090312	positive regulation of protein deacetylation	1/14	22/18670	0.0163769	0.0340393	0.00971775	TP53	1
BP	GO:0072331	signal transduction by p53 class mediator	2/14	267/18670	0.0165551	0.0343397	0.00980348	TP53/BCL2	2
BP	GO:1901988	negative regulation of cell cycle phase transition	2/14	267/18670	0.0165551	0.0343397	0.00980348	TP53/BCL2	2
BP	GO:0031334	positive regulation of protein complex assembly	2/14	268/18670	0.0166725	0.034548	0.00986295	TNF/TP53	2
BP	GO:0043491	protein kinase B signaling	2/14	269/18670	0.0167902	0.0347566	0.0099225	EGFR/TNF	2
BP	GO:1901617	organic hydroxy compound biosynthetic process	2/14	271/18670	0.0170267	0.0348287	0.00994308	TNF/TP53	2
BP	GO:0007413	axonal fasciculation	1/14	23/18670	0.0171154	0.0348287	0.00994308	CASP3	1
BP	GO:0032799	low-density lipoprotein receptor particle metabolic process	1/14	23/18670	0.0171154	0.0348287	0.00994308	PPARG	1
BP	GO:0034695	response to prostaglandin E	1/14	23/18670	0.0171154	0.0348287	0.00994308	PPARG	1
BP	GO:0036037	CD8-positive, alpha-beta T cell activation	1/14	23/18670	0.0171154	0.0348287	0.00994308	BCL2	1
BP	GO:0043950	positive regulation of cAMP-mediated signaling	1/14	23/18670	0.0171154	0.0348287	0.00994308	PRKCA	1
BP	GO:0048714	positive regulation of oligodendrocyte differentiation	1/14	23/18670	0.0171154	0.0348287	0.00994308	PPARG	1
BP	GO:0050995	negative regulation of lipid catabolic process	1/14	23/18670	0.0171154	0.0348287	0.00994308	TNF	1
BP	GO:0051043	regulation of membrane protein ectodomain proteolysis	1/14	23/18670	0.0171154	0.0348287	0.00994308	TNF	1
BP	GO:0051349	positive regulation of lyase activity	1/14	23/18670	0.0171154	0.0348287	0.00994308	NOS3	1
BP	GO:0051882	mitochondrial depolarization	1/14	23/18670	0.0171154	0.0348287	0.00994308	BCL2	1
BP	GO:0060445	branching involved in salivary gland morphogenesis	1/14	23/18670	0.0171154	0.0348287	0.00994308	TNF	1
BP	GO:0090343	positive regulation of cell aging	1/14	23/18670	0.0171154	0.0348287	0.00994308	TP53	1
BP	GO:0106030	neuron projection fasciculation	1/14	23/18670	0.0171154	0.0348287	0.00994308	CASP3	1
BP	GO:1901889	negative regulation of cell junction assembly	1/14	23/18670	0.0171154	0.0348287	0.00994308	TNF	1
BP	GO:1902254	negative regulation of intrinsic apoptotic signaling pathway by p53 class mediator	1/14	23/18670	0.0171154	0.0348287	0.00994308	BCL2	1
BP	GO:1903429	regulation of cell maturation	1/14	23/18670	0.0171154	0.0348287	0.00994308	BCL2	1
BP	GO:0006260	DNA replication	2/14	274/18670	0.0173842	0.0353404	0.0100892	EGFR/TP53	2
BP	GO:0001783	B cell apoptotic process	1/14	24/18670	0.0178533	0.0358902	0.0102461	IL2	1
BP	GO:0002861	regulation of inflammatory response to antigenic stimulus	1/14	24/18670	0.0178533	0.0358902	0.0102461	TNF	1
BP	GO:0009110	vitamin biosynthetic process	1/14	24/18670	0.0178533	0.0358902	0.0102461	TNF	1
BP	GO:0010288	response to lead ion	1/14	24/18670	0.0178533	0.0358902	0.0102461	PTGS2	1
BP	GO:0042104	positive regulation of activated T cell proliferation	1/14	24/18670	0.0178533	0.0358902	0.0102461	IL2	1
BP	GO:0044346	fibroblast apoptotic process	1/14	24/18670	0.0178533	0.0358902	0.0102461	TP53	1
BP	GO:0046639	negative regulation of alpha-beta T cell differentiation	1/14	24/18670	0.0178533	0.0358902	0.0102461	IL2	1
BP	GO:0046697	decidualization	1/14	24/18670	0.0178533	0.0358902	0.0102461	PTGS2	1
BP	GO:0071677	positive regulation of mononuclear cell migration	1/14	24/18670	0.0178533	0.0358902	0.0102461	TNF	1
BP	GO:2000178	negative regulation of neural precursor cell proliferation	1/14	24/18670	0.0178533	0.0358902	0.0102461	TP53	1
BP	GO:2000209	regulation of anoikis	1/14	24/18670	0.0178533	0.0358902	0.0102461	BCL2	1
BP	GO:0060485	mesenchyme development	2/14	278/18670	0.0178659	0.0358902	0.0102461	BCL2/NOS3	2
BP	GO:0060047	heart contraction	2/14	280/18670	0.0181089	0.0363425	0.0103753	IL2/NOS3	2
BP	GO:0030100	regulation of endocytosis	2/14	281/18670	0.0182309	0.0365515	0.0104349	TNF/PPARG	2
BP	GO:0032409	regulation of transporter activity	2/14	283/18670	0.018476	0.0366766	0.0104707	BCL2/PPARG	2
BP	GO:0002719	negative regulation of cytokine production involved in immune response	1/14	25/18670	0.0185908	0.0366766	0.0104707	TNF	1
BP	GO:0009299	mRNA transcription	1/14	25/18670	0.0185908	0.0366766	0.0104707	TP53	1
BP	GO:0009648	photoperiodism	1/14	25/18670	0.0185908	0.0366766	0.0104707	TP53	1
BP	GO:0019054	modulation by virus of host process	1/14	25/18670	0.0185908	0.0366766	0.0104707	CASP8	1
BP	GO:0031069	hair follicle morphogenesis	1/14	25/18670	0.0185908	0.0366766	0.0104707	BCL2	1
BP	GO:0031664	regulation of lipopolysaccharide-mediated signaling pathway	1/14	25/18670	0.0185908	0.0366766	0.0104707	PRKCA	1
BP	GO:0032461	positive regulation of protein oligomerization	1/14	25/18670	0.0185908	0.0366766	0.0104707	TP53	1
BP	GO:0034110	regulation of homotypic cell-cell adhesion	1/14	25/18670	0.0185908	0.0366766	0.0104707	PRKCA	1
BP	GO:0045662	negative regulation of myoblast differentiation	1/14	25/18670	0.0185908	0.0366766	0.0104707	TNF	1
BP	GO:0045830	positive regulation of isotype switching	1/14	25/18670	0.0185908	0.0366766	0.0104707	IL2	1
BP	GO:0050901	leukocyte tethering or rolling	1/14	25/18670	0.0185908	0.0366766	0.0104707	TNF	1
BP	GO:0060330	regulation of response to interferon-gamma	1/14	25/18670	0.0185908	0.0366766	0.0104707	PPARG	1
BP	GO:0060334	regulation of interferon-gamma-mediated signaling pathway	1/14	25/18670	0.0185908	0.0366766	0.0104707	PPARG	1
BP	GO:0060571	morphogenesis of an epithelial fold	1/14	25/18670	0.0185908	0.0366766	0.0104707	EGFR	1
BP	GO:1904385	cellular response to angiotensin	1/14	25/18670	0.0185908	0.0366766	0.0104707	RELA	1
BP	GO:0021700	developmental maturation	2/14	284/18670	0.0185991	0.0366766	0.0104707	BCL2/PPARG	2
BP	GO:0034976	response to endoplasmic reticulum stress	2/14	285/18670	0.0187226	0.0368844	0.01053	TP53/BCL2	2
BP	GO:0002440	production of molecular mediator of immune response	2/14	286/18670	0.0188464	0.0370567	0.0105792	TNF/IL2	2
BP	GO:0051403	stress-activated MAPK cascade	2/14	286/18670	0.0188464	0.0370567	0.0105792	EGFR/TNF	2
BP	GO:0007162	negative regulation of cell adhesion	2/14	289/18670	0.0192199	0.037674	0.0107554	CASP3/IL2	2
BP	GO:0006309	apoptotic DNA fragmentation	1/14	26/18670	0.0193277	0.037674	0.0107554	CASP3	1
BP	GO:0030318	melanocyte differentiation	1/14	26/18670	0.0193277	0.037674	0.0107554	BCL2	1
BP	GO:0034114	regulation of heterotypic cell-cell adhesion	1/14	26/18670	0.0193277	0.037674	0.0107554	TNF	1
BP	GO:0048753	pigment granule organization	1/14	26/18670	0.0193277	0.037674	0.0107554	BCL2	1
BP	GO:0060544	regulation of necroptotic process	1/14	26/18670	0.0193277	0.037674	0.0107554	CASP8	1
BP	GO:0060706	cell differentiation involved in embryonic placenta development	1/14	26/18670	0.0193277	0.037674	0.0107554	CASP8	1
BP	GO:0072539	T-helper 17 cell differentiation	1/14	26/18670	0.0193277	0.037674	0.0107554	IL2	1
BP	GO:1903579	negative regulation of ATP metabolic process	1/14	26/18670	0.0193277	0.037674	0.0107554	TP53	1
BP	GO:0003015	heart process	2/14	290/18670	0.0193451	0.037674	0.0107554	IL2/NOS3	2
BP	GO:0005996	monosaccharide metabolic process	2/14	292/18670	0.0195966	0.038091	0.0108744	TNF/TP53	2
BP	GO:0090287	regulation of cellular response to growth factor stimulus	2/14	292/18670	0.0195966	0.038091	0.0108744	TP53/PRKCB	2
BP	GO:0051146	striated muscle cell differentiation	2/14	293/18670	0.0197229	0.0382999	0.0109341	CASP3/BCL2	2
BP	GO:0016236	macroautophagy	2/14	295/18670	0.0199765	0.038595	0.0110183	TP53/CASP3	2
BP	GO:0050768	negative regulation of neurogenesis	2/14	295/18670	0.0199765	0.038595	0.0110183	TNF/TP53	2
BP	GO:0002026	regulation of the force of heart contraction	1/14	27/18670	0.0200641	0.038595	0.0110183	NOS3	1
BP	GO:0009649	entrainment of circadian clock	1/14	27/18670	0.0200641	0.038595	0.0110183	TP53	1
BP	GO:0045932	negative regulation of muscle contraction	1/14	27/18670	0.0200641	0.038595	0.0110183	PTGS2	1
BP	GO:0046885	regulation of hormone biosynthetic process	1/14	27/18670	0.0200641	0.038595	0.0110183	TNF	1
BP	GO:0048643	positive regulation of skeletal muscle tissue development	1/14	27/18670	0.0200641	0.038595	0.0110183	BCL2	1
BP	GO:1905208	negative regulation of cardiocyte differentiation	1/14	27/18670	0.0200641	0.038595	0.0110183	EGFR	1
BP	GO:1905563	negative regulation of vascular endothelial cell proliferation	1/14	27/18670	0.0200641	0.038595	0.0110183	PPARG	1
BP	GO:2000144	positive regulation of DNA-templated transcription, initiation	1/14	27/18670	0.0200641	0.038595	0.0110183	TP53	1
BP	GO:0002758	innate immune response-activating signal transduction	2/14	298/18670	0.0203594	0.0390894	0.0111595	RELA/CASP8	2
BP	GO:0090068	positive regulation of cell cycle process	2/14	298/18670	0.0203594	0.0390894	0.0111595	EGFR/TP53	2
BP	GO:0006164	purine nucleotide biosynthetic process	2/14	300/18670	0.0206165	0.0393424	0.0112317	TP53/NOS3	2
BP	GO:0001516	prostaglandin biosynthetic process	1/14	28/18670	0.0208	0.0393424	0.0112317	PTGS2	1
BP	GO:0003180	aortic valve morphogenesis	1/14	28/18670	0.0208	0.0393424	0.0112317	NOS3	1
BP	GO:0007205	protein kinase C-activating G protein-coupled receptor signaling pathway	1/14	28/18670	0.0208	0.0393424	0.0112317	IL2	1
BP	GO:0009065	glutamine family amino acid catabolic process	1/14	28/18670	0.0208	0.0393424	0.0112317	NOS3	1
BP	GO:0032770	positive regulation of monooxygenase activity	1/14	28/18670	0.0208	0.0393424	0.0112317	TNF	1
BP	GO:0033688	regulation of osteoblast proliferation	1/14	28/18670	0.0208	0.0393424	0.0112317	BCL2	1
BP	GO:0036296	response to increased oxygen levels	1/14	28/18670	0.0208	0.0393424	0.0112317	PPARG	1
BP	GO:0042634	regulation of hair cycle	1/14	28/18670	0.0208	0.0393424	0.0112317	TNF	1
BP	GO:0045408	regulation of interleukin-6 biosynthetic process	1/14	28/18670	0.0208	0.0393424	0.0112317	TNF	1
BP	GO:0046457	prostanoid biosynthetic process	1/14	28/18670	0.0208	0.0393424	0.0112317	PTGS2	1
BP	GO:0051123	RNA polymerase II preinitiation complex assembly	1/14	28/18670	0.0208	0.0393424	0.0112317	TP53	1
BP	GO:0060260	regulation of transcription initiation from RNA polymerase II promoter	1/14	28/18670	0.0208	0.0393424	0.0112317	TP53	1
BP	GO:1900543	negative regulation of purine nucleotide metabolic process	1/14	28/18670	0.0208	0.0393424	0.0112317	TP53	1
BP	GO:1902932	positive regulation of alcohol biosynthetic process	1/14	28/18670	0.0208	0.0393424	0.0112317	TNF	1
BP	GO:2000108	positive regulation of leukocyte apoptotic process	1/14	28/18670	0.0208	0.0393424	0.0112317	TP53	1
BP	GO:0010575	positive regulation of vascular endothelial growth factor production	1/14	29/18670	0.0215353	0.0402111	0.0114797	PTGS2	1
BP	GO:0031063	regulation of histone deacetylation	1/14	29/18670	0.0215353	0.0402111	0.0114797	TP53	1
BP	GO:0033032	regulation of myeloid cell apoptotic process	1/14	29/18670	0.0215353	0.0402111	0.0114797	BCL2	1
BP	GO:0035666	TRIF-dependent toll-like receptor signaling pathway	1/14	29/18670	0.0215353	0.0402111	0.0114797	CASP8	1
BP	GO:0042226	interleukin-6 biosynthetic process	1/14	29/18670	0.0215353	0.0402111	0.0114797	TNF	1
BP	GO:0044068	modulation by symbiont of host cellular process	1/14	29/18670	0.0215353	0.0402111	0.0114797	CASP8	1
BP	GO:0045822	negative regulation of heart contraction	1/14	29/18670	0.0215353	0.0402111	0.0114797	IL2	1
BP	GO:0045980	negative regulation of nucleotide metabolic process	1/14	29/18670	0.0215353	0.0402111	0.0114797	TP53	1
BP	GO:0048730	epidermis morphogenesis	1/14	29/18670	0.0215353	0.0402111	0.0114797	BCL2	1
BP	GO:0050855	regulation of B cell receptor signaling pathway	1/14	29/18670	0.0215353	0.0402111	0.0114797	PRKCB	1
BP	GO:0060441	epithelial tube branching involved in lung morphogenesis	1/14	29/18670	0.0215353	0.0402111	0.0114797	TNF	1
BP	GO:0070229	negative regulation of lymphocyte apoptotic process	1/14	29/18670	0.0215353	0.0402111	0.0114797	IL2	1
BP	GO:0072538	T-helper 17 type immune response	1/14	29/18670	0.0215353	0.0402111	0.0114797	IL2	1
BP	GO:2000515	negative regulation of CD4-positive, alpha-beta T cell activation	1/14	29/18670	0.0215353	0.0402111	0.0114797	IL2	1
BP	GO:1990778	protein localization to cell periphery	2/14	311/18670	0.022055	0.0410569	0.0117212	EGFR/TNF	2
BP	GO:0000002	mitochondrial genome maintenance	1/14	30/18670	0.0222702	0.0410569	0.0117212	TP53	1
BP	GO:0010586	miRNA metabolic process	1/14	30/18670	0.0222702	0.0410569	0.0117212	RELA	1
BP	GO:0010743	regulation of macrophage derived foam cell differentiation	1/14	30/18670	0.0222702	0.0410569	0.0117212	PPARG	1
BP	GO:0042759	long-chain fatty acid biosynthetic process	1/14	30/18670	0.0222702	0.0410569	0.0117212	PTGS2	1
BP	GO:0045940	positive regulation of steroid metabolic process	1/14	30/18670	0.0222702	0.0410569	0.0117212	TNF	1
BP	GO:0045948	positive regulation of translational initiation	1/14	30/18670	0.0222702	0.0410569	0.0117212	TNF	1
BP	GO:0046320	regulation of fatty acid oxidation	1/14	30/18670	0.0222702	0.0410569	0.0117212	PPARG	1
BP	GO:0050869	negative regulation of B cell activation	1/14	30/18670	0.0222702	0.0410569	0.0117212	CASP3	1
BP	GO:0070168	negative regulation of biomineral tissue development	1/14	30/18670	0.0222702	0.0410569	0.0117212	NOS3	1
BP	GO:0071480	cellular response to gamma radiation	1/14	30/18670	0.0222702	0.0410569	0.0117212	TP53	1
BP	GO:0071549	cellular response to dexamethasone stimulus	1/14	30/18670	0.0222702	0.0410569	0.0117212	EGFR	1
BP	GO:0090200	positive regulation of release of cytochrome c from mitochondria	1/14	30/18670	0.0222702	0.0410569	0.0117212	TP53	1
BP	GO:0097421	liver regeneration	1/14	30/18670	0.0222702	0.0410569	0.0117212	EGFR	1
BP	GO:0072522	purine-containing compound biosynthetic process	2/14	313/18670	0.0223209	0.0411133	0.0117373	TP53/NOS3	2
BP	GO:0050863	regulation of T cell activation	2/14	314/18670	0.0224545	0.0413219	0.0117968	CASP3/IL2	2
BP	GO:0031098	stress-activated protein kinase signaling cascade	2/14	315/18670	0.0225883	0.0414933	0.0118457	EGFR/TNF	2
BP	GO:0051961	negative regulation of nervous system development	2/14	315/18670	0.0225883	0.0414933	0.0118457	TNF/TP53	2
BP	GO:0001963	synaptic transmission, dopaminergic	1/14	31/18670	0.0230045	0.041918	0.011967	PTGS2	1
BP	GO:0007202	activation of phospholipase C activity	1/14	31/18670	0.0230045	0.041918	0.011967	EGFR	1
BP	GO:0030431	sleep	1/14	31/18670	0.0230045	0.041918	0.011967	FOS	1
BP	GO:0033198	response to ATP	1/14	31/18670	0.0230045	0.041918	0.011967	PTGS2	1
BP	GO:0033687	osteoblast proliferation	1/14	31/18670	0.0230045	0.041918	0.011967	BCL2	1
BP	GO:0034694	response to prostaglandin	1/14	31/18670	0.0230045	0.041918	0.011967	PPARG	1
BP	GO:0040018	positive regulation of multicellular organism growth	1/14	31/18670	0.0230045	0.041918	0.011967	BCL2	1
BP	GO:0045737	positive regulation of cyclin-dependent protein serine/threonine kinase activity	1/14	31/18670	0.0230045	0.041918	0.011967	EGFR	1
BP	GO:1902230	negative regulation of intrinsic apoptotic signaling pathway in response to DNA damage	1/14	31/18670	0.0230045	0.041918	0.011967	BCL2	1
BP	GO:0002218	activation of innate immune response	2/14	319/18670	0.023127	0.042066	0.0120092	RELA/CASP8	2
BP	GO:0007204	positive regulation of cytosolic calcium ion concentration	2/14	319/18670	0.023127	0.042066	0.0120092	IL2/BCL2	2
BP	GO:0006470	protein dephosphorylation	2/14	321/18670	0.0233984	0.0425217	0.0121393	TNF/BCL2	2
BP	GO:0003176	aortic valve development	1/14	32/18670	0.0237384	0.0427584	0.0122069	NOS3	1
BP	GO:0042311	vasodilation	1/14	32/18670	0.0237384	0.0427584	0.0122069	NOS3	1
BP	GO:0045589	regulation of regulatory T cell differentiation	1/14	32/18670	0.0237384	0.0427584	0.0122069	IL2	1
BP	GO:0045745	positive regulation of G protein-coupled receptor signaling pathway	1/14	32/18670	0.0237384	0.0427584	0.0122069	PRKCA	1
BP	GO:0045987	positive regulation of smooth muscle contraction	1/14	32/18670	0.0237384	0.0427584	0.0122069	PTGS2	1
BP	GO:0048741	skeletal muscle fiber development	1/14	32/18670	0.0237384	0.0427584	0.0122069	BCL2	1
BP	GO:0051385	response to mineralocorticoid	1/14	32/18670	0.0237384	0.0427584	0.0122069	FOS	1
BP	GO:0055094	response to lipoprotein particle	1/14	32/18670	0.0237384	0.0427584	0.0122069	PPARG	1
BP	GO:0071295	cellular response to vitamin	1/14	32/18670	0.0237384	0.0427584	0.0122069	PPARG	1
BP	GO:2000778	positive regulation of interleukin-6 secretion	1/14	32/18670	0.0237384	0.0427584	0.0122069	TNF	1
BP	GO:0051188	cofactor biosynthetic process	2/14	326/18670	0.0240828	0.0433405	0.0123731	TP53/PTGS2	2
BP	GO:0016485	protein processing	2/14	328/18670	0.0243588	0.0433517	0.0123763	CASP3/CASP8	2
BP	GO:0002756	MyD88-independent toll-like receptor signaling pathway	1/14	33/18670	0.0244717	0.0433517	0.0123763	CASP8	1
BP	GO:0009303	rRNA transcription	1/14	33/18670	0.0244717	0.0433517	0.0123763	TP53	1
BP	GO:0010039	response to iron ion	1/14	33/18670	0.0244717	0.0433517	0.0123763	BCL2	1
BP	GO:0014072	response to isoquinoline alkaloid	1/14	33/18670	0.0244717	0.0433517	0.0123763	RELA	1
BP	GO:0016242	negative regulation of macroautophagy	1/14	33/18670	0.0244717	0.0433517	0.0123763	TP53	1
BP	GO:0033028	myeloid cell apoptotic process	1/14	33/18670	0.0244717	0.0433517	0.0123763	BCL2	1
BP	GO:0036003	positive regulation of transcription from RNA polymerase II promoter in response to stress	1/14	33/18670	0.0244717	0.0433517	0.0123763	TP53	1
BP	GO:0043278	response to morphine	1/14	33/18670	0.0244717	0.0433517	0.0123763	RELA	1
BP	GO:0045191	regulation of isotype switching	1/14	33/18670	0.0244717	0.0433517	0.0123763	IL2	1
BP	GO:0045736	negative regulation of cyclin-dependent protein serine/threonine kinase activity	1/14	33/18670	0.0244717	0.0433517	0.0123763	CASP3	1
BP	GO:0048011	neurotrophin TRK receptor signaling pathway	1/14	33/18670	0.0244717	0.0433517	0.0123763	CASP3	1
BP	GO:0048536	spleen development	1/14	33/18670	0.0244717	0.0433517	0.0123763	BCL2	1
BP	GO:0061036	positive regulation of cartilage development	1/14	33/18670	0.0244717	0.0433517	0.0123763	RELA	1
BP	GO:0070232	regulation of T cell apoptotic process	1/14	33/18670	0.0244717	0.0433517	0.0123763	TP53	1
BP	GO:1901223	negative regulation of NIK/NF-kappaB signaling	1/14	33/18670	0.0244717	0.0433517	0.0123763	RELA	1
BP	GO:1901797	negative regulation of signal transduction by p53 class mediator	1/14	33/18670	0.0244717	0.0433517	0.0123763	BCL2	1
BP	GO:1902692	regulation of neuroblast proliferation	1/14	33/18670	0.0244717	0.0433517	0.0123763	TP53	1
BP	GO:0051235	maintenance of location	2/14	330/18670	0.0246362	0.0436053	0.0124487	TNF/PPARG	2
BP	GO:0032147	activation of protein kinase activity	2/14	333/18670	0.0250548	0.044	0.0125614	EGFR/TNF	2
BP	GO:0030336	negative regulation of cell migration	2/14	334/18670	0.025195	0.044	0.0125614	BCL2/PPARG	2
BP	GO:0051251	positive regulation of lymphocyte activation	2/14	334/18670	0.025195	0.044	0.0125614	IL2/BCL2	2
BP	GO:0071902	positive regulation of protein serine/threonine kinase activity	2/14	334/18670	0.025195	0.044	0.0125614	EGFR/TNF	2
BP	GO:0000737	DNA catabolic process, endonucleolytic	1/14	34/18670	0.0252045	0.044	0.0125614	CASP3	1
BP	GO:0010574	regulation of vascular endothelial growth factor production	1/14	34/18670	0.0252045	0.044	0.0125614	PTGS2	1
BP	GO:0032660	regulation of interleukin-17 production	1/14	34/18670	0.0252045	0.044	0.0125614	IL2	1
BP	GO:0043276	anoikis	1/14	34/18670	0.0252045	0.044	0.0125614	BCL2	1
BP	GO:0043368	positive T cell selection	1/14	34/18670	0.0252045	0.044	0.0125614	BCL2	1
BP	GO:0043516	regulation of DNA damage response, signal transduction by p53 class mediator	1/14	34/18670	0.0252045	0.044	0.0125614	TP53	1
BP	GO:0045066	regulatory T cell differentiation	1/14	34/18670	0.0252045	0.044	0.0125614	IL2	1
BP	GO:0048566	embryonic digestive tract development	1/14	34/18670	0.0252045	0.044	0.0125614	TNF	1
BP	GO:0070884	regulation of calcineurin-NFAT signaling cascade	1/14	34/18670	0.0252045	0.044	0.0125614	TNF	1
BP	GO:0071402	cellular response to lipoprotein particle stimulus	1/14	34/18670	0.0252045	0.044	0.0125614	PPARG	1
BP	GO:0106056	regulation of calcineurin-mediated signaling	1/14	34/18670	0.0252045	0.044	0.0125614	TNF	1
BP	GO:1904030	negative regulation of cyclin-dependent protein kinase activity	1/14	34/18670	0.0252045	0.044	0.0125614	CASP3	1
BP	GO:0043405	regulation of MAP kinase activity	2/14	337/18670	0.0256175	0.0446828	0.0127563	EGFR/TNF	2
BP	GO:0001893	maternal placenta development	1/14	35/18670	0.0259368	0.0448179	0.0127949	PTGS2	1
BP	GO:0002701	negative regulation of production of molecular mediator of immune response	1/14	35/18670	0.0259368	0.0448179	0.0127949	TNF	1
BP	GO:0003203	endocardial cushion morphogenesis	1/14	35/18670	0.0259368	0.0448179	0.0127949	NOS3	1
BP	GO:0010259	multicellular organism aging	1/14	35/18670	0.0259368	0.0448179	0.0127949	TP53	1
BP	GO:0014904	myotube cell development	1/14	35/18670	0.0259368	0.0448179	0.0127949	BCL2	1
BP	GO:0030262	apoptotic nuclear changes	1/14	35/18670	0.0259368	0.0448179	0.0127949	CASP3	1
BP	GO:0032735	positive regulation of interleukin-12 production	1/14	35/18670	0.0259368	0.0448179	0.0127949	RELA	1
BP	GO:0045622	regulation of T-helper cell differentiation	1/14	35/18670	0.0259368	0.0448179	0.0127949	IL2	1
BP	GO:0060251	regulation of glial cell proliferation	1/14	35/18670	0.0259368	0.0448179	0.0127949	TNF	1
BP	GO:0071312	cellular response to alkaloid	1/14	35/18670	0.0259368	0.0448179	0.0127949	CASP3	1
BP	GO:1904031	positive regulation of cyclin-dependent protein kinase activity	1/14	35/18670	0.0259368	0.0448179	0.0127949	EGFR	1
BP	GO:0006913	nucleocytoplasmic transport	2/14	343/18670	0.0264714	0.045428	0.012969	TP53/PTGS2	2
BP	GO:0072330	monocarboxylic acid biosynthetic process	2/14	343/18670	0.0264714	0.045428	0.012969	TP53/PTGS2	2
BP	GO:0006007	glucose catabolic process	1/14	36/18670	0.0266686	0.045428	0.012969	TP53	1
BP	GO:0010573	vascular endothelial growth factor production	1/14	36/18670	0.0266686	0.045428	0.012969	PTGS2	1
BP	GO:0010742	macrophage derived foam cell differentiation	1/14	36/18670	0.0266686	0.045428	0.012969	PPARG	1
BP	GO:0030224	monocyte differentiation	1/14	36/18670	0.0266686	0.045428	0.012969	PPARG	1
BP	GO:0030947	regulation of vascular endothelial growth factor receptor signaling pathway	1/14	36/18670	0.0266686	0.045428	0.012969	PRKCB	1
BP	GO:0034390	smooth muscle cell apoptotic process	1/14	36/18670	0.0266686	0.045428	0.012969	PPARG	1
BP	GO:0034391	regulation of smooth muscle cell apoptotic process	1/14	36/18670	0.0266686	0.045428	0.012969	PPARG	1
BP	GO:0042554	superoxide anion generation	1/14	36/18670	0.0266686	0.045428	0.012969	EGFR	1
BP	GO:0045740	positive regulation of DNA replication	1/14	36/18670	0.0266686	0.045428	0.012969	EGFR	1
BP	GO:0050931	pigment cell differentiation	1/14	36/18670	0.0266686	0.045428	0.012969	BCL2	1
BP	GO:0071392	cellular response to estradiol stimulus	1/14	36/18670	0.0266686	0.045428	0.012969	EGFR	1
BP	GO:0071634	regulation of transforming growth factor beta production	1/14	36/18670	0.0266686	0.045428	0.012969	PTGS2	1
BP	GO:0090077	foam cell differentiation	1/14	36/18670	0.0266686	0.045428	0.012969	PPARG	1
BP	GO:0097242	amyloid-beta clearance	1/14	36/18670	0.0266686	0.045428	0.012969	TNF	1
BP	GO:1903131	mononuclear cell differentiation	1/14	36/18670	0.0266686	0.045428	0.012969	PPARG	1
BP	GO:0051169	nuclear transport	2/14	346/18670	0.0269028	0.0457886	0.013072	TP53/PTGS2	2
BP	GO:0007178	transmembrane receptor protein serine/threonine kinase signaling pathway	2/14	349/18670	0.027337	0.0461722	0.0131815	TP53/FOS	2
BP	GO:2000146	negative regulation of cell motility	2/14	349/18670	0.027337	0.0461722	0.0131815	BCL2/PPARG	2
BP	GO:0001662	behavioral fear response	1/14	37/18670	0.0273999	0.0461722	0.0131815	BCL2	1
BP	GO:0006921	cellular component disassembly involved in execution phase of apoptosis	1/14	37/18670	0.0273999	0.0461722	0.0131815	CASP3	1
BP	GO:0014037	Schwann cell differentiation	1/14	37/18670	0.0273999	0.0461722	0.0131815	RELA	1
BP	GO:0033280	response to vitamin D	1/14	37/18670	0.0273999	0.0461722	0.0131815	PTGS2	1
BP	GO:0038083	peptidyl-tyrosine autophosphorylation	1/14	37/18670	0.0273999	0.0461722	0.0131815	EGFR	1
BP	GO:0042307	positive regulation of protein import into nucleus	1/14	37/18670	0.0273999	0.0461722	0.0131815	PTGS2	1
BP	GO:0043243	positive regulation of protein complex disassembly	1/14	37/18670	0.0273999	0.0461722	0.0131815	TNF	1
BP	GO:0090050	positive regulation of cell migration involved in sprouting angiogenesis	1/14	37/18670	0.0273999	0.0461722	0.0131815	PTGS2	1
BP	GO:1905314	semi-lunar valve development	1/14	37/18670	0.0273999	0.0461722	0.0131815	NOS3	1
BP	GO:2000142	regulation of DNA-templated transcription, initiation	1/14	37/18670	0.0273999	0.0461722	0.0131815	TP53	1
BP	GO:0002449	lymphocyte mediated immunity	2/14	352/18670	0.0277741	0.0467642	0.0133505	TNF/IL2	2
BP	GO:0002209	behavioral defense response	1/14	38/18670	0.0281306	0.0469381	0.0134002	BCL2	1
BP	GO:0010831	positive regulation of myotube differentiation	1/14	38/18670	0.0281306	0.0469381	0.0134002	BCL2	1
BP	GO:0010939	regulation of necrotic cell death	1/14	38/18670	0.0281306	0.0469381	0.0134002	CASP8	1
BP	GO:0032350	regulation of hormone metabolic process	1/14	38/18670	0.0281306	0.0469381	0.0134002	TNF	1
BP	GO:0032620	interleukin-17 production	1/14	38/18670	0.0281306	0.0469381	0.0134002	IL2	1
BP	GO:0035329	hippo signaling	1/14	38/18670	0.0281306	0.0469381	0.0134002	CASP3	1
BP	GO:0046636	negative regulation of alpha-beta T cell activation	1/14	38/18670	0.0281306	0.0469381	0.0134002	IL2	1
BP	GO:0046825	regulation of protein export from nucleus	1/14	38/18670	0.0281306	0.0469381	0.0134002	TP53	1
BP	GO:0071604	transforming growth factor beta production	1/14	38/18670	0.0281306	0.0469381	0.0134002	PTGS2	1
BP	GO:1903523	negative regulation of blood circulation	1/14	38/18670	0.0281306	0.0469381	0.0134002	IL2	1
BP	GO:1904706	negative regulation of vascular smooth muscle cell proliferation	1/14	38/18670	0.0281306	0.0469381	0.0134002	PPARG	1
BP	GO:0006959	humoral immune response	2/14	356/18670	0.0283614	0.0472845	0.0134991	TNF/BCL2	2
BP	GO:0051480	regulation of cytosolic calcium ion concentration	2/14	357/18670	0.0285091	0.0474918	0.0135582	IL2/BCL2	2
BP	GO:0019048	modulation by virus of host morphology or physiology	1/14	39/18670	0.0288609	0.0477657	0.0136364	CASP8	1
BP	GO:0038179	neurotrophin signaling pathway	1/14	39/18670	0.0288609	0.0477657	0.0136364	CASP3	1
BP	GO:0045684	positive regulation of epidermis development	1/14	39/18670	0.0288609	0.0477657	0.0136364	TNF	1
BP	GO:0045911	positive regulation of DNA recombination	1/14	39/18670	0.0288609	0.0477657	0.0136364	IL2	1
BP	GO:0048713	regulation of oligodendrocyte differentiation	1/14	39/18670	0.0288609	0.0477657	0.0136364	PPARG	1
BP	GO:0050856	regulation of T cell receptor signaling pathway	1/14	39/18670	0.0288609	0.0477657	0.0136364	RELA	1
BP	GO:1902229	regulation of intrinsic apoptotic signaling pathway in response to DNA damage	1/14	39/18670	0.0288609	0.0477657	0.0136364	BCL2	1
BP	GO:1904591	positive regulation of protein import	1/14	39/18670	0.0288609	0.0477657	0.0136364	PTGS2	1
BP	GO:0002460	adaptive immune response based on somatic recombination of immune receptors built from immunoglobulin superfamily domains	2/14	361/18670	0.0291028	0.0480879	0.0137284	TNF/IL2	2
BP	GO:0010948	negative regulation of cell cycle process	2/14	361/18670	0.0291028	0.0480879	0.0137284	TP53/BCL2	2
BP	GO:0001654	eye development	2/14	362/18670	0.029252	0.0482953	0.0137876	EGFR/BCL2	2
BP	GO:0045861	negative regulation of proteolysis	2/14	363/18670	0.0294015	0.0485029	0.0138469	TP53/PTGS2	2
BP	GO:0001990	regulation of systemic arterial blood pressure by hormone	1/14	40/18670	0.0295907	0.0485401	0.0138575	NOS3	1
BP	GO:0002823	negative regulation of adaptive immune response based on somatic recombination of immune receptors built from immunoglobulin superfamily domains	1/14	40/18670	0.0295907	0.0485401	0.0138575	IL2	1
BP	GO:0006734	NADH metabolic process	1/14	40/18670	0.0295907	0.0485401	0.0138575	TP53	1
BP	GO:0008156	negative regulation of DNA replication	1/14	40/18670	0.0295907	0.0485401	0.0138575	TP53	1
BP	GO:0042596	fear response	1/14	40/18670	0.0295907	0.0485401	0.0138575	BCL2	1
BP	GO:0071548	response to dexamethasone	1/14	40/18670	0.0295907	0.0485401	0.0138575	EGFR	1
BP	GO:2000008	regulation of protein localization to cell surface	1/14	40/18670	0.0295907	0.0485401	0.0138575	TNF	1
BP	GO:0150063	visual system development	2/14	366/18670	0.029852	0.0489294	0.0139686	EGFR/BCL2	2
BP	GO:0006909	phagocytosis	2/14	369/18670	0.0303052	0.0494578	0.0141195	TNF/PPARG	2
BP	GO:0006308	DNA catabolic process	1/14	41/18670	0.0303199	0.0494578	0.0141195	CASP3	1
BP	GO:0043267	negative regulation of potassium ion transport	1/14	41/18670	0.0303199	0.0494578	0.0141195	NOS3	1
BP	GO:0050873	brown fat cell differentiation	1/14	41/18670	0.0303199	0.0494578	0.0141195	PTGS2	1
BP	GO:0061028	establishment of endothelial barrier	1/14	41/18670	0.0303199	0.0494578	0.0141195	TNF	1
BP	GO:1900117	regulation of execution phase of apoptosis	1/14	41/18670	0.0303199	0.0494578	0.0141195	TP53	1
BP	GO:0045666	positive regulation of neuron differentiation	2/14	371/18670	0.030609	0.0498496	0.0142314	IL2/BCL2	2
BP	GO:0048880	sensory system development	2/14	371/18670	0.030609	0.0498496	0.0142314	EGFR/BCL2	2
CC	GO:0045121	membrane raft	6/14	315/19717	4.27504e-08	1.17748e-06	7.05535e-07	EGFR/TNF/CASP3/CASP8/PTGS2/NOS3	6
CC	GO:0098857	membrane microdomain	6/14	316/19717	4.35625e-08	1.17748e-06	7.05535e-07	EGFR/TNF/CASP3/CASP8/PTGS2/NOS3	6
CC	GO:0098589	membrane region	6/14	328/19717	5.43453e-08	1.17748e-06	7.05535e-07	EGFR/TNF/CASP3/CASP8/PTGS2/NOS3	6
CC	GO:0005667	transcription factor complex	4/14	365/19717	9.98357e-05	0.00162233	0.000972085	TP53/RELA/FOS/PPARG	4
CC	GO:0090575	RNA polymerase II transcription factor complex	3/14	163/19717	0.000188825	0.00245472	0.00147085	TP53/FOS/PPARG	3
CC	GO:0044798	nuclear transcription factor complex	3/14	201/19717	0.000349693	0.00378834	0.00226994	TP53/FOS/PPARG	3
CC	GO:0005901	caveola	2/14	80/19717	0.00143337	0.0133098	0.00797512	PTGS2/NOS3	2
CC	GO:0044853	plasma membrane raft	2/14	109/19717	0.00263867	0.0214392	0.0128461	PTGS2/NOS3	2
CC	GO:0005741	mitochondrial outer membrane	2/14	178/19717	0.00686734	0.0495975	0.0297183	CASP8/BCL2	2
MF	GO:0031625	ubiquitin protein ligase binding	5/14	290/17697	2.02486e-06	0.000128018	3.71739e-05	EGFR/TP53/RELA/CASP8/BCL2	5
MF	GO:0002020	protease binding	4/14	128/17697	2.47104e-06	0.000128018	3.71739e-05	TNF/TP53/CASP3/BCL2	4
MF	GO:0044389	ubiquitin-like protein ligase binding	5/14	308/17697	2.72077e-06	0.000128018	3.71739e-05	EGFR/TP53/RELA/CASP8/BCL2	5
MF	GO:0019903	protein phosphatase binding	4/14	140/17697	3.53152e-06	0.000128018	3.71739e-05	EGFR/TP53/BCL2/PPARG	4
MF	GO:0032813	tumor necrosis factor receptor superfamily binding	3/14	46/17697	5.86391e-06	0.000170053	4.93803e-05	TNF/CASP3/CASP8	3
MF	GO:0019902	phosphatase binding	4/14	185/17697	1.06624e-05	0.000257674	7.48237e-05	EGFR/TP53/BCL2/PPARG	4
MF	GO:0033613	activating transcription factor binding	3/14	85/17697	3.74658e-05	0.000776077	0.000225358	RELA/FOS/PPARG	3
MF	GO:0005126	cytokine receptor binding	4/14	286/17697	5.88425e-05	0.000948586	0.000275451	TNF/CASP3/CASP8/IL2	4
MF	GO:0097153	cysteine-type endopeptidase activity involved in apoptotic process	2/14	15/17697	6.06643e-05	0.000948586	0.000275451	CASP3/CASP8	2
MF	GO:0004697	protein kinase C activity	2/14	16/17697	6.92993e-05	0.000948586	0.000275451	PRKCB/PRKCA	2
MF	GO:0005123	death receptor binding	2/14	17/17697	7.85037e-05	0.000948586	0.000275451	CASP3/CASP8	2
MF	GO:0035173	histone kinase activity	2/14	17/17697	7.85037e-05	0.000948586	0.000275451	PRKCB/PRKCA	2
MF	GO:0001085	RNA polymerase II transcription factor binding	3/14	155/17697	0.000223461	0.00249245	0.00072376	TP53/FOS/PPARG	3
MF	GO:0005164	tumor necrosis factor receptor binding	2/14	31/17697	0.00026672	0.00274894	0.000798239	TNF/CASP8	2
MF	GO:0051721	protein phosphatase 2A binding	2/14	32/17697	0.000284373	0.00274894	0.000798239	TP53/BCL2	2
MF	GO:0001046	core promoter sequence-specific DNA binding	2/14	45/17697	0.000564273	0.00502942	0.00146045	TP53/FOS	2
MF	GO:0042805	actinin binding	2/14	46/17697	0.000589656	0.00502942	0.00146045	RELA/PPARG	2
MF	GO:0001047	core promoter binding	2/14	55/17697	0.000842594	0.00666547	0.00193553	TP53/FOS	2
MF	GO:0043621	protein self-association	2/14	56/17697	0.000873406	0.00666547	0.00193553	TP53/PPARG	2
MF	GO:0097110	scaffold protein binding	2/14	59/17697	0.000969074	0.00702579	0.00204016	CASP8/NOS3	2
MF	GO:0030374	nuclear receptor transcription coactivator activity	2/14	67/17697	0.00124775	0.00861538	0.00250174	PRKCB/PPARG	2
MF	GO:0070491	repressing transcription factor binding	2/14	71/17697	0.00139984	0.00922622	0.00267912	RELA/PPARG	2
MF	GO:0035258	steroid hormone receptor binding	2/14	92/17697	0.00233578	0.0147256	0.00427603	PRKCB/PPARG	2
MF	GO:0000980	RNA polymerase II distal enhancer sequence-specific DNA binding	2/14	99/17697	0.00269831	0.0163023	0.00473387	TP53/RELA	2
MF	GO:0047485	protein N-terminus binding	2/14	109/17697	0.00325926	0.0188359	0.0054696	TP53/RELA	2
MF	GO:0042826	histone deacetylase binding	2/14	111/17697	0.00337748	0.0188359	0.0054696	TP53/RELA	2
MF	GO:0004197	cysteine-type endopeptidase activity	2/14	116/17697	0.00368173	0.0197723	0.0057415	CASP3/CASP8	2
MF	GO:0001158	enhancer sequence-specific DNA binding	2/14	119/17697	0.00387024	0.0200423	0.0058199	TP53/RELA	2
MF	GO:0001228	DNA-binding transcription activator activity, RNA polymerase II-specific	3/14	439/17697	0.00450126	0.0217503	0.00631587	TP53/RELA/FOS	3
MF	GO:0004674	protein serine/threonine kinase activity	3/14	439/17697	0.00450126	0.0217503	0.00631587	EGFR/PRKCB/PRKCA	3
MF	GO:0005178	integrin binding	2/14	132/17697	0.00473811	0.0217503	0.00631587	EGFR/PRKCA	2
MF	GO:0035326	enhancer binding	2/14	133/17697	0.00480828	0.0217503	0.00631587	TP53/RELA	2
MF	GO:0020037	heme binding	2/14	135/17697	0.00495006	0.0217503	0.00631587	PTGS2/NOS3	2
MF	GO:0016247	channel regulator activity	2/14	144/17697	0.00561186	0.0235637	0.00684244	PRKCB/BCL2	2
MF	GO:0046906	tetrapyrrole binding	2/14	145/17697	0.00568778	0.0235637	0.00684244	PTGS2/NOS3	2
MF	GO:0035257	nuclear hormone receptor binding	2/14	152/17697	0.00623248	0.025103	0.00728945	PRKCB/PPARG	2
MF	GO:0016705	oxidoreductase activity, acting on paired donors, with incorporation or reduction of molecular oxygen	2/14	159/17697	0.00680022	0.0266495	0.00773852	PTGS2/NOS3	2
MF	GO:0004955	prostaglandin receptor activity	1/14	10/17697	0.00788484	0.0285825	0.00829983	PPARG	1
MF	GO:0051400	BH domain binding	1/14	10/17697	0.00788484	0.0285825	0.00829983	BCL2	1
MF	GO:0070513	death domain binding	1/14	10/17697	0.00788484	0.0285825	0.00829983	BCL2	1
MF	GO:0001094	TFIID-class transcription factor complex binding	1/14	11/17697	0.00867014	0.0291693	0.0084702	TP53	1
MF	GO:0004954	prostanoid receptor activity	1/14	11/17697	0.00867014	0.0291693	0.0084702	PPARG	1
MF	GO:0008234	cysteine-type peptidase activity	2/14	184/17697	0.0090124	0.0291693	0.0084702	CASP3/CASP8	2
MF	GO:0051427	hormone receptor binding	2/14	185/17697	0.00910679	0.0291693	0.0084702	PRKCB/PPARG	2
MF	GO:0004861	cyclin-dependent protein serine/threonine kinase inhibitor activity	1/14	12/17697	0.00945486	0.0291693	0.0084702	CASP3	1
MF	GO:0016004	phospholipase activator activity	1/14	12/17697	0.00945486	0.0291693	0.0084702	CASP3	1
MF	GO:0042301	phosphate ion binding	1/14	12/17697	0.00945486	0.0291693	0.0084702	RELA	1
MF	GO:0031406	carboxylic acid binding	2/14	193/17697	0.00987797	0.0298397	0.00866489	NOS3/PPARG	2
MF	GO:0016653	oxidoreductase activity, acting on NAD(P)H, heme protein as acceptor	1/14	13/17697	0.010239	0.0302991	0.00879829	NOS3	1
MF	GO:0005516	calmodulin binding	2/14	200/17697	0.010576	0.0303305	0.00880741	EGFR/NOS3	2
MF	GO:0036041	long-chain fatty acid binding	1/14	14/17697	0.0110226	0.0303305	0.00880741	PPARG	1
MF	GO:0060229	lipase activator activity	1/14	14/17697	0.0110226	0.0303305	0.00880741	CASP3	1
MF	GO:0043177	organic acid binding	2/14	205/17697	0.0110878	0.0303305	0.00880741	NOS3/PPARG	2
MF	GO:0019207	kinase regulator activity	2/14	207/17697	0.0112955	0.0303305	0.00880741	CASP3/IL2	2
MF	GO:0004953	icosanoid receptor activity	1/14	15/17697	0.0118056	0.0311238	0.00903776	PPARG	1
MF	GO:0010181	FMN binding	1/14	16/17697	0.012588	0.0322763	0.00937242	NOS3	1
MF	GO:0005125	cytokine activity	2/14	220/17697	0.0126879	0.0322763	0.00937242	TNF/IL2	2
MF	GO:0046965	retinoid X receptor binding	1/14	17/17697	0.0133698	0.0334246	0.00970587	PPARG	1
MF	GO:0001227	DNA-binding transcription repressor activity, RNA polymerase II-specific	2/14	242/17697	0.0152073	0.0373738	0.0108526	RELA/PPARG	2
MF	GO:0001091	RNA polymerase II basal transcription factor binding	1/14	20/17697	0.0157119	0.0379705	0.0110259	TP53	1
MF	GO:0051861	glycolipid binding	1/14	21/17697	0.0164915	0.039201	0.0113832	IL2	1
MF	GO:0001223	transcription coactivator binding	1/14	23/17697	0.0180488	0.0408919	0.0118742	RELA	1
MF	GO:0046625	sphingolipid binding	1/14	23/17697	0.0180488	0.0408919	0.0118742	IL2	1
MF	GO:0070412	R-SMAD binding	1/14	23/17697	0.0180488	0.0408919	0.0118742	FOS	1
MF	GO:0004190	aspartic-type endopeptidase activity	1/14	25/17697	0.0196039	0.0434586	0.0126196	CASP3	1
MF	GO:0004709	MAP kinase kinase kinase activity	1/14	26/17697	0.0203806	0.0434586	0.0126196	EGFR	1
MF	GO:0042974	retinoic acid receptor binding	1/14	26/17697	0.0203806	0.0434586	0.0126196	PPARG	1
MF	GO:0070001	aspartic-type peptidase activity	1/14	26/17697	0.0203806	0.0434586	0.0126196	CASP3	1
MF	GO:0016702	oxidoreductase activity, acting on single donors with incorporation of molecular oxygen, incorporation of two atoms of oxygen	1/14	27/17697	0.0211567	0.0441691	0.0128259	PTGS2	1
MF	GO:0003785	actin monomer binding	1/14	28/17697	0.0219323	0.0441691	0.0128259	NOS3	1
MF	GO:0016701	oxidoreductase activity, acting on single donors with incorporation of molecular oxygen	1/14	28/17697	0.0219323	0.0441691	0.0128259	PTGS2	1
MF	GO:1901567	fatty acid derivative binding	1/14	28/17697	0.0219323	0.0441691	0.0128259	PPARG	1
MF	GO:0035035	histone acetyltransferase binding	1/14	29/17697	0.0227072	0.0444939	0.0129202	TP53	1
MF	GO:0051059	NF-kappaB binding	1/14	29/17697	0.0227072	0.0444939	0.0129202	RELA	1
MF	GO:0030291	protein serine/threonine kinase inhibitor activity	1/14	32/17697	0.0250287	0.0483888	0.0140512	CASP3	1
MF	GO:0003713	transcription coactivator activity	2/14	319/17697	0.0255494	0.0485871	0.0141088	PRKCB/PPARG	2
MF	GO:0097718	disordered domain specific binding	1/14	33/17697	0.0258014	0.0485871	0.0141088	TP53	1
MF	GO:0000979	RNA polymerase II core promoter sequence-specific DNA binding	1/14	34/17697	0.0265735	0.0487742	0.0141631	FOS	1
MF	GO:0005504	fatty acid binding	1/14	34/17697	0.0265735	0.0487742	0.0141631	PPARG	1
MF	GO:0001103	RNA polymerase II repressing transcription factor binding	1/14	35/17697	0.0273451	0.049563	0.0143921	PPARG	1
