# Supplementary material for: Anti–coronavirus disease 2019 (COVID‐19) targets and mechanisms of puerarin
Source: J Cell Mol Med. 2020 Nov 26;25(2):677–85. doi: 10.1111/jcmm.16117 (PMC7753316; doi:10.1111/jcmm.16117)
Supplement: Supplementary file 3 — Table S3 [file JCMM-25-677-s003.xlsx]

## Sheet: KEGG
ID	Description	GeneRatio	BgRatio	pvalue	p.adjust	qvalue	geneID	Count
hsa05161	Hepatitis B	9/14	162/8026	8.17892e-13	1.48038e-10	3.61594e-11	TNF/TP53/CASP3/RELA/FOS/CASP8/PRKCB/BCL2/PRKCA	9
hsa05163	Human cytomegalovirus infection	9/14	225/8026	1.61769e-11	1.46401e-09	3.57595e-10	EGFR/TNF/TP53/CASP3/RELA/CASP8/PTGS2/PRKCB/PRKCA	9
hsa04933	AGE-RAGE signaling pathway in diabetic complications	7/14	100/8026	1.20488e-10	7.26943e-09	1.77561e-09	TNF/CASP3/RELA/PRKCB/BCL2/PRKCA/NOS3	7
hsa04071	Sphingolipid signaling pathway	7/14	119/8026	4.15501e-10	1.88014e-08	4.59238e-09	TNF/TP53/RELA/PRKCB/BCL2/PRKCA/NOS3	7
hsa05170	Human immunodeficiency virus 1 infection	8/14	212/8026	5.44672e-10	1.97171e-08	4.81605e-09	TNF/CASP3/RELA/FOS/CASP8/PRKCB/BCL2/PRKCA	8
hsa04210	Apoptosis	7/14	136/8026	1.06838e-09	3.06211e-08	7.47941e-09	TNF/TP53/CASP3/RELA/FOS/CASP8/BCL2	7
hsa05162	Measles	7/14	138/8026	1.18424e-09	3.06211e-08	7.47941e-09	TP53/CASP3/RELA/FOS/CASP8/IL2/BCL2	7
hsa04657	IL-17 signaling pathway	6/14	94/8026	6.1182e-09	1.38424e-07	3.38111e-08	TNF/CASP3/RELA/FOS/CASP8/PTGS2	6
hsa04010	MAPK signaling pathway	8/14	294/8026	7.31552e-09	1.47123e-07	3.59359e-08	EGFR/TNF/TP53/CASP3/RELA/FOS/PRKCB/PRKCA	8
hsa04066	HIF-1 signaling pathway	6/14	109/8026	1.50208e-08	2.71877e-07	6.64078e-08	EGFR/RELA/PRKCB/BCL2/PRKCA/NOS3	6
hsa04668	TNF signaling pathway	6/14	112/8026	1.77e-08	2.91245e-07	7.11387e-08	TNF/CASP3/RELA/FOS/CASP8/PTGS2	6
hsa05418	Fluid shear stress and atherosclerosis	6/14	139/8026	6.49019e-08	9.78937e-07	2.39112e-07	TNF/TP53/RELA/FOS/BCL2/NOS3	6
hsa04921	Oxytocin signaling pathway	6/14	154/8026	1.19766e-07	1.60935e-06	3.93096e-07	EGFR/FOS/PTGS2/PRKCB/PRKCA/NOS3	6
hsa05160	Hepatitis C	6/14	155/8026	1.2448e-07	1.60935e-06	3.93096e-07	EGFR/TNF/TP53/CASP3/RELA/CASP8	6
hsa05140	Leishmaniasis	5/14	77/8026	1.33381e-07	1.60947e-06	3.93123e-07	TNF/RELA/FOS/PTGS2/PRKCB	5
hsa05164	Influenza A	6/14	170/8026	2.15748e-07	2.44065e-06	5.96145e-07	TNF/CASP3/RELA/CASP8/PRKCB/PRKCA	6
hsa05210	Colorectal cancer	5/14	86/8026	2.33123e-07	2.48207e-06	6.06263e-07	EGFR/TP53/CASP3/FOS/BCL2	5
hsa05206	MicroRNAs in cancer	7/14	310/8026	3.25852e-07	3.11825e-06	7.61655e-07	EGFR/TP53/CASP3/PTGS2/PRKCB/BCL2/PRKCA	7
hsa05222	Small cell lung cancer	5/14	92/8026	3.2733e-07	3.11825e-06	7.61655e-07	TP53/CASP3/RELA/PTGS2/BCL2	5
hsa05167	Kaposi sarcoma-associated herpesvirus infection	6/14	186/8026	3.6784e-07	3.32895e-06	8.13119e-07	TP53/CASP3/RELA/FOS/CASP8/PTGS2	6
hsa05165	Human papillomavirus infection	7/14	330/8026	4.98938e-07	4.21335e-06	1.02914e-06	EGFR/TNF/TP53/CASP3/RELA/CASP8/PTGS2	7
hsa05142	Chagas disease (American trypanosomiasis)	5/14	102/8026	5.49202e-07	4.21335e-06	1.02914e-06	TNF/RELA/FOS/CASP8/IL2	5
hsa05146	Amoebiasis	5/14	102/8026	5.49202e-07	4.21335e-06	1.02914e-06	TNF/CASP3/RELA/PRKCB/PRKCA	5
hsa05169	Epstein-Barr virus infection	6/14	201/8026	5.81772e-07	4.21335e-06	1.02914e-06	TNF/TP53/CASP3/RELA/CASP8/BCL2	6
hsa04064	NF-kappa B signaling pathway	5/14	104/8026	6.05232e-07	4.21335e-06	1.02914e-06	TNF/RELA/PTGS2/PRKCB/BCL2	5
hsa04625	C-type lectin receptor signaling pathway	5/14	104/8026	6.05232e-07	4.21335e-06	1.02914e-06	TNF/RELA/CASP8/PTGS2/IL2	5
hsa05205	Proteoglycans in cancer	6/14	204/8026	6.34905e-07	4.25621e-06	1.03961e-06	EGFR/TNF/TP53/CASP3/PRKCB/PRKCA	6
hsa04928	Parathyroid hormone synthesis, secretion and action	5/14	106/8026	6.65698e-07	4.30326e-06	1.0511e-06	EGFR/FOS/PRKCB/BCL2/PRKCA	5
hsa04151	PI3K-Akt signaling pathway	7/14	354/8026	8.03777e-07	5.01668e-06	1.22536e-06	EGFR/TP53/RELA/IL2/BCL2/PRKCA/NOS3	7
hsa05132	Salmonella infection	6/14	214/8026	8.41676e-07	5.07811e-06	1.24036e-06	TNF/CASP3/RELA/FOS/CASP8/BCL2	6
hsa05145	Toxoplasmosis	5/14	112/8026	8.76268e-07	5.11628e-06	1.24969e-06	TNF/CASP3/RELA/CASP8/BCL2	5
hsa04926	Relaxin signaling pathway	5/14	129/8026	1.76916e-06	1.00068e-05	2.44423e-06	EGFR/RELA/FOS/PRKCA/NOS3	5
hsa05014	Amyotrophic lateral sclerosis (ALS)	4/14	57/8026	2.17059e-06	1.15552e-05	2.82244e-06	TNF/TP53/CASP3/BCL2	4
hsa05134	Legionellosis	4/14	57/8026	2.17059e-06	1.15552e-05	2.82244e-06	TNF/CASP3/RELA/CASP8	4
hsa04370	VEGF signaling pathway	4/14	59/8026	2.49593e-06	1.29075e-05	3.15275e-06	PTGS2/PRKCB/PRKCA/NOS3	4
hsa05223	Non-small cell lung cancer	4/14	66/8026	3.92485e-06	1.97333e-05	4.81999e-06	EGFR/TP53/PRKCB/PRKCA	4
hsa04115	p53 signaling pathway	4/14	72/8026	5.56895e-06	2.72427e-05	6.65422e-06	TP53/CASP3/CASP8/BCL2	4
hsa01524	Platinum drug resistance	4/14	73/8026	5.88588e-06	2.80354e-05	6.84784e-06	TP53/CASP3/CASP8/BCL2	4
hsa05214	Glioma	4/14	75/8026	6.55961e-06	3.04433e-05	7.43599e-06	EGFR/TP53/PRKCB/PRKCA	4
hsa05133	Pertussis	4/14	76/8026	6.9171e-06	3.12999e-05	7.64521e-06	TNF/CASP3/RELA/FOS	4
hsa01521	EGFR tyrosine kinase inhibitor resistance	4/14	79/8026	8.07634e-06	3.56541e-05	8.70876e-06	EGFR/PRKCB/BCL2/PRKCA	4
hsa05152	Tuberculosis	5/14	180/8026	9.11897e-06	3.92984e-05	9.59892e-06	TNF/CASP3/RELA/CASP8/BCL2	5
hsa05130	Pathogenic Escherichia coli infection	5/14	202/8026	1.59933e-05	6.73207e-05	1.64436e-05	TNF/CASP3/RELA/FOS/CASP8	5
hsa05215	Prostate cancer	4/14	97/8026	1.82912e-05	7.49594e-05	1.83094e-05	EGFR/TP53/RELA/BCL2	4
hsa01522	Endocrine resistance	4/14	98/8026	1.90505e-05	7.49594e-05	1.83094e-05	EGFR/TP53/FOS/BCL2	4
hsa05231	Choline metabolism in cancer	4/14	98/8026	1.90505e-05	7.49594e-05	1.83094e-05	EGFR/FOS/PRKCB/PRKCA	4
hsa04215	Apoptosis - multiple species	3/14	32/8026	2.0344e-05	7.8346e-05	1.91366e-05	CASP3/CASP8/BCL2	3
hsa05166	Human T-cell leukemia virus 1 infection	5/14	219/8026	2.36633e-05	8.72565e-05	2.1313e-05	TNF/TP53/RELA/FOS/IL2	5
hsa04620	Toll-like receptor signaling pathway	4/14	104/8026	2.4104e-05	8.72565e-05	2.1313e-05	TNF/RELA/FOS/CASP8	4
hsa04660	T cell receptor signaling pathway	4/14	104/8026	2.4104e-05	8.72565e-05	2.1313e-05	TNF/RELA/FOS/IL2	4
hsa04931	Insulin resistance	4/14	108/8026	2.79805e-05	9.93034e-05	2.42556e-05	TNF/RELA/PRKCB/NOS3	4
hsa05143	African trypanosomiasis	3/14	37/8026	3.17058e-05	0.000110361	2.69564e-05	TNF/PRKCB/PRKCA	3
hsa04725	Cholinergic synapse	4/14	113/8026	3.34491e-05	0.000113793	2.77948e-05	FOS/PRKCB/BCL2/PRKCA	4
hsa05131	Shigellosis	5/14	236/8026	3.39494e-05	0.000113793	2.77948e-05	EGFR/TNF/TP53/RELA/BCL2	5
hsa04726	Serotonergic synapse	4/14	115/8026	3.58426e-05	0.000117955	2.88112e-05	CASP3/PTGS2/PRKCB/PRKCA	4
hsa05135	Yersinia infection	4/14	120/8026	4.23754e-05	0.000136963	3.34543e-05	TNF/RELA/FOS/IL2	4
hsa04380	Osteoclast differentiation	4/14	128/8026	5.45909e-05	0.00017335	4.2342e-05	TNF/RELA/FOS/PPARG	4
hsa04650	Natural killer cell mediated cytotoxicity	4/14	131/8026	5.97765e-05	0.000186544	4.55646e-05	TNF/CASP3/PRKCB/PRKCA	4
hsa04915	Estrogen signaling pathway	4/14	138/8026	7.32708e-05	0.00022478	5.4904e-05	EGFR/FOS/BCL2/NOS3	4
hsa04932	Non-alcoholic fatty liver disease (NAFLD)	4/14	149/8026	9.88028e-05	0.000296938	7.25293e-05	TNF/CASP3/RELA/CASP8	4
hsa05168	Herpes simplex virus 1 infection	6/14	491/8026	0.000100073	0.000296938	7.25293e-05	TNF/TP53/CASP3/RELA/CASP8/BCL2	6
hsa05225	Hepatocellular carcinoma	4/14	168/8026	0.000157383	0.000459457	0.000112226	EGFR/TP53/PRKCB/PRKCA	4
hsa05321	Inflammatory bowel disease (IBD)	3/14	65/8026	0.00017317	0.000497519	0.000121523	TNF/RELA/IL2	3
hsa05010	Alzheimer disease	5/14	334/8026	0.000177726	0.000502633	0.000122772	TNF/CASP3/RELA/CASP8/PTGS2	5
hsa05031	Amphetamine addiction	3/14	69/8026	0.000206862	0.000574679	0.000140369	FOS/PRKCB/PRKCA	3
hsa04621	NOD-like receptor signaling pathway	4/14	181/8026	0.000209832	0.000574679	0.000140369	TNF/RELA/CASP8/BCL2	4
hsa04622	RIG-I-like receptor signaling pathway	3/14	70/8026	0.000215902	0.000574679	0.000140369	TNF/RELA/CASP8	3
hsa05120	Epithelial cell signaling in Helicobacter pylori infection	3/14	70/8026	0.000215902	0.000574679	0.000140369	EGFR/CASP3/RELA	3
hsa04020	Calcium signaling pathway	4/14	193/8026	0.000268556	0.000704474	0.000172073	EGFR/PRKCB/PRKCA/NOS3	4
hsa05212	Pancreatic cancer	3/14	76/8026	0.000275562	0.000712526	0.000174039	EGFR/TP53/RELA	3
hsa04510	Focal adhesion	4/14	199/8026	0.000301995	0.000769875	0.000188047	EGFR/PRKCB/BCL2/PRKCA	4
hsa05203	Viral carcinogenesis	4/14	201/8026	0.000313781	0.00078881	0.000192673	TP53/CASP3/RELA/CASP8	4
hsa04662	B cell receptor signaling pathway	3/14	82/8026	0.000344997	0.000855403	0.000208938	RELA/FOS/PRKCB	3
hsa04012	ErbB signaling pathway	3/14	85/8026	0.000383583	0.000938223	0.000229167	EGFR/PRKCB/PRKCA	3
hsa04540	Gap junction	3/14	88/8026	0.000424854	0.00102531	0.00025044	EGFR/PRKCB/PRKCA	3
hsa04211	Longevity regulating pathway	3/14	89/8026	0.000439221	0.00103245	0.000252184	TP53/RELA/PPARG	3
hsa05235	PD-L1 expression and PD-1 checkpoint pathway in cancer	3/14	89/8026	0.000439221	0.00103245	0.000252184	EGFR/RELA/FOS	3
hsa04658	Th1 and Th2 cell differentiation	3/14	92/8026	0.000484193	0.00112358	0.000274442	RELA/FOS/IL2	3
hsa04912	GnRH signaling pathway	3/14	93/8026	0.000499817	0.00114515	0.000279711	EGFR/PRKCB/PRKCA	3
hsa04014	Ras signaling pathway	4/14	232/8026	0.000541924	0.0012261	0.000299484	EGFR/RELA/PRKCB/PRKCA	4
hsa04713	Circadian entrainment	3/14	97/8026	0.000565553	0.00126377	0.000308684	FOS/PRKCB/PRKCA	3
hsa04659	Th17 cell differentiation	3/14	107/8026	0.000753537	0.0016633	0.000406272	RELA/FOS/IL2	3
hsa05016	Huntington disease	4/14	271/8026	0.000973511	0.00212296	0.000518547	TP53/CASP3/CASP8/PPARG	4
hsa04722	Neurotrophin signaling pathway	3/14	119/8026	0.00102674	0.00216094	0.000527824	TP53/RELA/BCL2	3
hsa04919	Thyroid hormone signaling pathway	3/14	119/8026	0.00102674	0.00216094	0.000527824	TP53/PRKCB/PRKCA	3
hsa04935	Growth hormone synthesis, secretion and action	3/14	119/8026	0.00102674	0.00216094	0.000527824	FOS/PRKCB/PRKCA	3
hsa01523	Antifolate resistance	2/14	31/8026	0.00127651	0.00265572	0.000648678	TNF/RELA	2
hsa04728	Dopaminergic synapse	3/14	132/8026	0.00138614	0.00285103	0.000696385	FOS/PRKCB/PRKCA	3
hsa04960	Aldosterone-regulated sodium reabsorption	2/14	37/8026	0.00181739	0.00365497	0.000892751	PRKCB/PRKCA	2
hsa05216	Thyroid cancer	2/14	37/8026	0.00181739	0.00365497	0.000892751	TP53/PPARG	2
hsa05224	Breast cancer	3/14	147/8026	0.00188941	0.00374945	0.00091583	EGFR/TP53/FOS	3
hsa05330	Allograft rejection	2/14	38/8026	0.00191644	0.00374945	0.00091583	TNF/IL2	2
hsa04723	Retrograde endocannabinoid signaling	3/14	148/8026	0.00192651	0.00374945	0.00091583	PTGS2/PRKCB/PRKCA	3
hsa05226	Gastric cancer	3/14	149/8026	0.00196407	0.00378188	0.00092375	EGFR/TP53/BCL2	3
hsa04150	mTOR signaling pathway	3/14	155/8026	0.00219909	0.00415875	0.0010158	TNF/PRKCB/PRKCA	3
hsa05219	Bladder cancer	2/14	41/8026	0.00222872	0.00415875	0.0010158	EGFR/TP53	2
hsa05332	Graft-versus-host disease	2/14	41/8026	0.00222872	0.00415875	0.0010158	TNF/IL2	2
hsa04217	Necroptosis	3/14	159/8026	0.00236515	0.00436828	0.00106698	TNF/CASP8/BCL2	3
hsa04310	Wnt signaling pathway	3/14	160/8026	0.00240785	0.00440223	0.00107528	TP53/PRKCB/PRKCA	3
hsa04940	Type I diabetes mellitus	2/14	43/8026	0.00244943	0.00443346	0.00108291	TNF/IL2	2
hsa04630	JAK-STAT signaling pathway	3/14	162/8026	0.0024947	0.0044707	0.001092	EGFR/IL2/BCL2	3
hsa05202	Transcriptional misregulation in cancer	3/14	186/8026	0.00369219	0.00650342	0.00158851	TP53/RELA/PPARG	3
hsa04961	Endocrine and other factor-regulated calcium reabsorption	2/14	53/8026	0.00370084	0.00650342	0.00158851	PRKCB/PRKCA	2
hsa05213	Endometrial cancer	2/14	58/8026	0.00441735	0.00768789	0.00187782	EGFR/TP53	2
hsa04730	Long-term depression	2/14	60/8026	0.0047206	0.00806065	0.00196887	PRKCB/PRKCA	2
hsa05416	Viral myocarditis	2/14	60/8026	0.0047206	0.00806065	0.00196887	CASP3/CASP8	2
hsa04015	Rap1 signaling pathway	3/14	210/8026	0.00519313	0.00878463	0.00214571	EGFR/PRKCB/PRKCA	3
hsa04929	GnRH secretion	2/14	64/8026	0.00535532	0.00897512	0.00219224	PRKCB/PRKCA	2
hsa04137	Mitophagy - animal	2/14	65/8026	0.00551983	0.00916596	0.00223885	TP53/RELA	2
hsa04720	Long-term potentiation	2/14	67/8026	0.0058558	0.00963546	0.00235353	PRKCB/PRKCA	2
hsa04664	Fc epsilon RI signaling pathway	2/14	68/8026	0.00602725	0.00982822	0.00240061	TNF/PRKCA	2
hsa04920	Adipocytokine signaling pathway	2/14	69/8026	0.00620099	0.00993257	0.0024261	TNF/RELA	2
hsa05230	Central carbon metabolism in cancer	2/14	69/8026	0.00620099	0.00993257	0.0024261	EGFR/TP53	2
hsa04917	Prolactin signaling pathway	2/14	70/8026	0.00637703	0.0101249	0.00247309	RELA/FOS	2
hsa05218	Melanoma	2/14	72/8026	0.00673593	0.0106018	0.00258956	EGFR/TP53	2
hsa04918	Thyroid hormone synthesis	2/14	74/8026	0.0071039	0.0110845	0.00270748	PRKCB/PRKCA	2
hsa04971	Gastric acid secretion	2/14	76/8026	0.00748088	0.0114749	0.00280283	PRKCB/PRKCA	2
hsa05220	Chronic myeloid leukemia	2/14	76/8026	0.00748088	0.0114749	0.00280283	TP53/RELA	2
hsa04911	Insulin secretion	2/14	86/8026	0.00949893	0.014448	0.00352901	PRKCB/PRKCA	2
hsa04727	GABAergic synapse	2/14	89/8026	0.0101469	0.0153049	0.00373834	PRKCB/PRKCA	2
hsa04970	Salivary secretion	2/14	90/8026	0.0103672	0.015508	0.00378793	PRKCB/PRKCA	2
hsa05032	Morphine addiction	2/14	91/8026	0.0105896	0.0157109	0.00383749	PRKCB/PRKCA	2
hsa04666	Fc gamma R-mediated phagocytosis	2/14	93/8026	0.0110409	0.0161162	0.00393649	PRKCB/PRKCA	2
hsa05323	Rheumatoid arthritis	2/14	93/8026	0.0110409	0.0161162	0.00393649	TNF/FOS	2
hsa04925	Aldosterone synthesis and secretion	2/14	98/8026	0.012206	0.017534	0.0042828	PRKCB/PRKCA	2
hsa05017	Spinocerebellar ataxia	2/14	98/8026	0.012206	0.017534	0.0042828	PRKCB/PRKCA	2
hsa04070	Phosphatidylinositol signaling system	2/14	99/8026	0.0124453	0.017737	0.00433238	PRKCB/PRKCA	2
hsa04061	Viral protein interaction with cytokine and cytokine receptor	2/14	100/8026	0.0126866	0.0178006	0.00434793	TNF/IL2	2
hsa04750	Inflammatory mediator regulation of TRP channels	2/14	100/8026	0.0126866	0.0178006	0.00434793	PRKCB/PRKCA	2
hsa04916	Melanogenesis	2/14	101/8026	0.0129301	0.0180026	0.00439727	PRKCB/PRKCA	2
hsa04972	Pancreatic secretion	2/14	102/8026	0.0131756	0.0182044	0.00444655	PRKCB/PRKCA	2
hsa04670	Leukocyte transendothelial migration	2/14	113/8026	0.0160102	0.0219533	0.00536226	PRKCB/PRKCA	2
hsa04724	Glutamatergic synapse	2/14	114/8026	0.0162799	0.0221553	0.0054116	PRKCB/PRKCA	2
hsa04270	Vascular smooth muscle contraction	2/14	132/8026	0.0214659	0.0289949	0.00708222	PRKCB/PRKCA	2
hsa04072	Phospholipase D signaling pathway	2/14	148/8026	0.0265818	0.0356393	0.00870516	EGFR/PRKCA	2
hsa04261	Adrenergic signaling in cardiomyocytes	2/14	149/8026	0.0269168	0.0358231	0.00875003	BCL2/PRKCA	2
hsa04218	Cellular senescence	2/14	160/8026	0.0307152	0.0405799	0.00991193	TP53/RELA	2
hsa00220	Arginine biosynthesis	1/14	21/8026	0.0360431	0.047274	0.011547	NOS3	1
